# Supplementary material for: Transcriptional Profiling Shows Dampening of Interferon Gene Signatures by NAD+ Augmentation in Ataxia-Telangiectasia
Source: Int J Mol Sci. 2026 Jun 23;27(13):5652. doi: 10.3390/ijms27135652 (PMC13362275; doi:10.3390/ijms27135652)
Supplement: Supplementary file 1 [file ijms-27-05652-s001.zip]

Archive with 3 entries (2 files):
- ijms-4350887-supplementary/
- ijms-4350887-supplementary/supplementary figure.pdf
- ijms-4350887-supplementary/Supplementary Tables.xlsx
