# Supplementary material for: Transcriptional Profiling Shows Dampening of Interferon Gene Signatures by NAD+ Augmentation in Ataxia-Telangiectasia
Source: Int J Mol Sci. 2026 Jun 23;27(13):5652. doi: 10.3390/ijms27135652 (PMC13362275; doi:10.3390/ijms27135652)
Supplement: Supplementary file 1 [file ijms-27-05652-s001.zip › ijms-4350887-supplementary/Supplementary Tables.xlsx]

## Sheet: Table 1 - DEGs AT vs HC
GENEID	baseMean	log2FoldChange	lfcSE	stat	pvalue	padj	symbol	entrez	status
ENSG00000160072	984.6905340820646	0.36920905314555724	0.3620983889933897	1.019637381353545	0.30790046948520833	0.44525034478481407	ATAD3B	83858	No significant
ENSG00000279928	49.700146480281305	1.5380931893280614	0.5872739643580271	2.6190386134509014	0.008817796571114945	0.03234975386955018	NA	NA	up-regulated
ENSG00000228037	35.515787779643205	-0.3289801794016343	0.2217836434854171	-1.48333833023744	0.1379845433284394	0.25225209381110614	NA	NA	No significant
ENSG00000142611	19.111946721797427	-0.3106742304930512	0.40801604899696725	-0.7614264959841333	0.4464023666352027	0.5820471028619307	PRDM16	63976	No significant
ENSG00000157911	454.3613928486197	-0.05951066778895918	0.10109942847427872	-0.588635056469183	0.5561061119680145	0.678884798062081	PEX10	5192	No significant
ENSG00000269896	46.04978721213325	0.09558333333869089	0.3650272530741854	0.26185259465891236	0.7934350886224808	0.8639703195238145	NA	NA	No significant
ENSG00000228463	30.089025847431447	-0.10956282992763211	0.4268274881069455	-0.2566911292746454	0.7974172199728012	0.8665837331318285	RPL23AP21	728481	No significant
ENSG00000142655	802.498748864138	-0.08321602176670001	0.06976449680344815	-1.192813330269545	0.232942488257966	0.3658616428481746	PEX14	5195	No significant
ENSG00000149527	734.3734883260435	0.7451369043157341	0.2237771484635758	3.329816781703338	8.69031473841915e-4	0.005461128043840145	PLCH2	9651	up-regulated
ENSG00000171621	280.703472283143	-0.18366996239082253	0.16991224974974412	-1.0809695160963468	0.2797106738929202	0.41619428624746224	SPSB1	80176	No significant
ENSG00000142583	92.21662492240574	-0.9656957696362133	0.3198476300007158	-3.019236908630688	0.0025341228417778295	0.012442046266297423	SLC2A5	6518	down-regulated
ENSG00000116786	4307.795791328942	0.016723308468932618	0.08387151965385009	0.19939198118684548	0.8419561326357021	0.8971856704260798	PLEKHM2	23207	No significant
ENSG00000173614	403.50023784848133	0.10181516098231655	0.13513281691008244	0.7534451165186951	0.4511824800703951	0.5861058705012885	NMNAT1	64802	No significant
ENSG00000233623	18.63695429911004	1.1431835387791816	0.5465440771353388	2.0916584528206297	0.036469079603036456	0.09442097891905804	PGAM1P11	100420660	No significant
ENSG00000204624	25.78625563506786	0.05508630024741852	0.3651966522026716	0.15084010194279523	0.8801018513929688	0.9242915069632089	DISP3	57540	No significant
ENSG00000142606	37.8932868633791	-0.4116696280452052	0.3777233556731542	-1.0898707264515168	0.2757700932724529	0.4119044051878615	MMEL1	79258	No significant
ENSG00000225931	102.78538702897642	1.4093513703925304	0.3543179675119516	3.9776457860410117	6.960095006294647e-5	7.980729024623958e-4	NA	NA	up-regulated
ENSG00000171729	141.935115922625	0.29097714509529604	0.3589217406651167	0.8106980216804011	0.4175391097265852	0.5546514221513896	TMEM51	55092	No significant
ENSG00000279457	252.54525804434982	0.02039597851948553	0.20222399216172088	0.10085835167953083	0.9196629050033142	0.949958830744186	NA	NA	No significant
ENSG00000037637	2439.454038065691	0.06991950010329662	0.04876497500064115	1.4338057202403434	0.15162771215207602	0.26979296909974504	FBXO42	54455	No significant
ENSG00000159423	321.96811136383315	-0.04012751381359786	0.19596456511792615	-0.20476923360838328	0.8377524256686023	0.8938473652982264	ALDH4A1	8659	No significant
ENSG00000011021	1528.4238370925639	0.5166002527175219	0.08783299458930562	5.8816194885882	4.062714890619233e-9	3.1649451823455076e-7	CLCN6	1185	No significant
ENSG00000157916	3352.4834544912983	-0.025313968166620522	0.04436764544486886	-0.5705501816199736	0.5683045966894658	0.6894070849728671	RER1	11079	No significant
ENSG00000157881	1417.960315430238	0.2631739079476264	0.09278349062954978	2.836430340806886	0.004562092904534067	0.019594306403007383	PANK4	55229	No significant
ENSG00000048707	9931.193455698594	-0.13120310087429132	0.07503127157789358	-1.7486455729073318	0.08035230352965178	0.16987277484835803	VPS13D	55187	No significant
ENSG00000162444	648.3166370364031	0.29876502167977703	0.28872060833520313	1.0347893882687875	0.300767279776307	0.43818875238293653	RBP7	116362	No significant
ENSG00000180758	268.21277171629237	-0.4074334961879062	0.13432591989257667	-3.0331710850276665	0.0024199835952834524	0.011995891532276119	GPR157	80045	No significant
ENSG00000184677	3192.008935961671	0.17337284640768613	0.10523682402535474	1.6474541873851625	0.09946472531859797	0.19868008038568494	ZBTB40	9923	No significant
ENSG00000288398	236.8664505253258	-0.15772993854983933	0.10461591040906942	-1.5077050702238626	0.1316300272915147	0.24368516248053126	NA	NA	No significant
ENSG00000131697	640.8250241892906	0.23432275247898415	0.12071872127216353	1.9410639046672582	0.052250526552366415	0.12342954574257123	NPHP4	261734	No significant
ENSG00000055070	6564.587246991293	-0.012235818315210647	0.0851917539892221	-0.14362679182258228	0.8857951831888052	0.9280087076476242	SZRD1	26099	No significant
ENSG00000175087	974.3665376451899	-0.4550711483551083	0.06616632090430367	-6.8776855375301515	6.083276762133139e-12	1.4324498961753926e-9	PDIK1L	149420	No significant
ENSG00000157191	5165.823469122952	-0.1431092182549995	0.080166577329084	-1.7851481630247954	0.07423728750493072	0.15993958280891918	NECAP2	55707	No significant
ENSG00000225643	19.569672363658437	0.17469541252094414	0.4132067922434169	0.4227796246341286	0.6724560548986004	0.7750910587402293	NA	NA	No significant
ENSG00000162511	63153.556419144654	0.011409924323856593	0.1157446804541618	0.09857839063606252	0.92147302820966015	0.9510927415765167	LAPTM5	7805	No significant
ENSG00000204138	2520.055880751112	-0.01774530547768679	0.07283971233742356	-0.24362130091183257	0.8075241295316278	0.873667239209331	PHACTR4	65979	No significant
ENSG00000142675	81.74499940366368	-0.08424389683767154	0.26449693759296694	-0.3185061332064043	0.750101043083558	0.8318215287339367	CNKSR1	10256	No significant
ENSG00000130772	555.8495431814347	-0.1546700621599094	0.1679473168795921	-0.9209439307136911	0.3570797010931831	0.4964617276720325	MED18	54797	No significant
ENSG00000090020	2580.462145625224	0.24097395085940052	0.08272168766586159	2.9130685997699737	0.0035789596896367904	0.016226592198642954	SLC9A1	6548	No significant
ENSG00000157978	6007.209504303504	-0.6092669077232332	0.18779929276848378	-3.2442449529047406	0.001177624266870504	0.00687130431082097	LDLRAP1	26119	down-regulated
ENSG00000130770	563.9577383993975	0.45065648688282905	0.12499324149932381	3.6054468343815773	3.116162848444951e-4	0.002487574955268101	ATP5IF1	93974	No significant
ENSG00000162512	464.6265134186016	0.5703089757033314	0.3238830049632586	1.7608487230382077	0.07826401071481393	0.1664012105542526	SDC3	9672	No significant
ENSG00000158006	1332.3021347991316	-0.1150971187866414	0.10617399711564246	-1.084042438953109	0.2783459825256011	0.4147975158738936	PAFAH2	5051	No significant
ENSG00000126698	2968.268526155622	-0.05659735573979055	0.08957520226043766	-0.6318417855785037	0.5274902661490424	0.6549414218906391	DNAJC8	22826	No significant
ENSG00000229447	23.75768804409549	0.6345685421048356	0.3769062119939558	1.6836245249123454	0.0922542559604858	0.18755268312383747	NA	NA	No significant
ENSG00000130766	800.0745668389923	-0.003966397601247021	0.14718809300249272	-0.026947815684926685	0.9785013559471037	0.9860354257105248	SESN2	83667	No significant
ENSG00000168528	191.08501499772996	0.6257494114983378	0.3510129735257802	1.782695964804217	0.07463580857219845	0.16045829175193113	SERINC2	347735	No significant
ENSG00000196581	53.65810245190437	-0.9056399565487474	0.5553090868448449	-1.630875449372551	0.10291660302667317	0.20383544761149214	AJAP1	55966	No significant
ENSG00000169403	7663.1461974012145	0.3131290261022178	0.1749636158969123	1.7896808116192104	0.07350523885179823	0.1588068318247651	PTAFR	5724	No significant
ENSG00000060688	1504.8884360956447	-0.1870698055581021	0.06607746743378806	-2.8310680300444715	0.004639285236152402	0.019837079495474624	SNRNP40	9410	No significant
ENSG00000171612	292.08708648734864	-0.043368660245741146	0.10985793376096718	-0.39477039810437564	0.693012343142217	0.7907789474673417	SLC25A33	84275	No significant
ENSG00000116138	2205.2292626060375	-0.08596292605673565	0.05104255778531315	-1.684142209688998	0.09215418859758011	0.1874525493487738	DNAJC16	23341	No significant
ENSG00000158161	2226.3335619420636	-0.02892072198360699	0.10821059886749698	-0.26726330217449573	0.7892664399563905	0.8613574596572823	EYA3	2140	No significant
ENSG00000142684	200.51563741638387	-0.2690787435714825	0.21148015680941062	-1.2723592966406803	0.2032454891400066	0.332756111866807	ZNF593	51042	No significant
ENSG00000142627	161.86612585486415	-1.0108890586237669	0.32746735336139576	-3.0869918733796378	0.0020219312429623085	0.010472934641443069	EPHA2	1969	down-regulated
ENSG00000142632	258.5045531496858	0.018353764759720156	0.11553961275910334	0.15885257290923427	0.8737850274504014	0.9199222239390086	ARHGEF19	128272	No significant
ENSG00000270605	67.39523772286383	0.3966660316596514	0.30001944493909743	1.3221344094552698	0.18612339746483483	0.31285460425003	NA	NA	No significant
ENSG00000028137	29068.343601173314	0.1655820275150835	0.16716666248086462	0.9905206280829917	0.32191971164255456	0.459837399164146	TNFRSF1B	7133	No significant
ENSG00000284543	34.33524552622146	-0.23498089318226378	0.4868553049838291	-0.4826503701958607	0.6293440078580009	0.7413899972938396	NA	NA	No significant
ENSG00000130939	3681.7024381452907	-0.05642732087151927	0.04263307860206969	-1.3235572640250266	0.1856501262818078	0.3124500558611027	UBE4B	10277	No significant
ENSG00000060656	23.550934974412073	0.4626803613989538	0.36845869890118943	1.2557183824910374	0.20921809199509403	0.33961610636136397	PTPRU	10076	No significant
ENSG00000163867	911.8927716434935	0.22777083090140193	0.10912260422289442	2.087292843892875	0.03686167126302583	0.09512829415464027	ZMYM6	9204	No significant
ENSG00000134698	7510.87959741292	0.08013842332542578	0.10802651601968932	0.7418403025310883	0.4581840988250889	0.5924351493217881	AGO4	192670	No significant
ENSG00000134690	100.42175574484583	-0.5768890130690215	0.22557901346338594	-2.5573700505727994	0.010546695547791191	0.037093995716459806	CDCA8	55143	No significant
ENSG00000132881	151.34211409001017	-0.08725188488496585	0.13830794953998088	-0.6308522769310799	0.528137118194197	0.6554225012537442	CPLANE2	79363	No significant
ENSG00000130940	935.563591352108	0.4701350498745384	0.10537658986266836	4.461475271568762	8.139734030535528e-6	1.4718965341137472e-4	CASZ1	54897	No significant
ENSG00000116771	361.21737880908717	-1.1801951954932284	0.2028434642315704	-5.818255963849506	5.946479498194653e-9	4.361083374240832e-7	AGMAT	79814	down-regulated
ENSG00000116954	659.3507461584992	-0.12906271172328207	0.08484302549683244	-1.5211941225280863	0.12821112996381628	0.23922553608747835	RRAGC	64121	No significant
ENSG00000228589	21.85063512960633	-0.5135490333046047	0.30130918947980184	-1.7043922032090237	0.08830783956025848	0.18186579859149463	NA	NA	No significant
ENSG00000117215	19.32153854933842	-1.0300906721912113	0.42075411814343144	-2.4482010461037538	0.014357151921138556	0.046714712989366365	PLA2G2D	26279	down-regulated
ENSG00000196449	441.25134461656654	-0.23170001947756377	0.0811364046408087	-2.855685071372105	0.00429440864709665	0.01869192817638691	YRDC	79693	No significant
ENSG00000179051	8892.842756998969	-0.10973692692578083	0.09132761603941535	-1.2015744162030941	0.2295284586042179	0.362187411112036	RCC2	55920	No significant
ENSG00000126067	3481.042050424233	-0.11982365208191978	0.10744365043153374	-1.1152232039833283	0.26475478491666565	0.4008483950953888	PSMB2	5690	No significant
ENSG00000132906	719.2501695380018	0.002894309823888737	0.10672830971314021	0.02711848273122604	0.9783652330937658	0.9860354257105248	CASP9	842	No significant
ENSG00000197312	3360.78010832548	-0.2156553826022419	0.06255093641492727	-3.4476763252864346	5.654311982976024e-4	0.003947840934807945	DDI2	84301	No significant
ENSG00000173660	998.574796563711	0.008220522763391646	0.1481177618808132	0.05549991209026304	0.9557401999856501	0.9734000130940427	UQCRH	7388	No significant
ENSG00000241014	20.804044391353578	0.5027781243107429	0.28801757384488424	1.7456508559492305	0.0808716394784932	0.17075166093566757	NA	NA	No significant
ENSG00000054118	8486.065179542527	-0.11913431658042949	0.06377496781394171	-1.8680419710754568	0.06175622094923135	0.13987117725780165	THRAP3	9967	No significant
ENSG00000276747	20.331605339642923	0.4381371707498196	0.9118068602955931	0.4805153260283462	0.6308610080326592	0.7424286121120216	PADI6	353238	No significant
ENSG00000159339	1998.3369013536771	0.22623272377124584	0.2971356214313791	0.7613786683717836	0.4464309248559902	0.5820471028619307	PADI4	23569	No significant
ENSG00000197982	343.49217407120625	-0.31723656564482267	0.12022870882633889	-2.638609103779418	0.008324690825516	0.031092090515585865	C1orf122	127687	No significant
ENSG00000183386	1394.4637463513864	0.17192820160888636	0.16475722879322127	1.0435244806445794	0.29670544879374194	0.4344397525320225	FHL3	2275	No significant
ENSG00000204084	2546.7864532881026	-0.056926385820616154	0.07893784352183739	-0.7211545601048504	0.47081442553267644	0.603336397919049	INPP5B	3633	No significant
ENSG00000146463	4049.485863370513	-0.12565074878940732	0.04022882606859086	-3.1234008314130417	0.001787740987532244	0.009498491673072196	ZMYM4	9202	No significant
ENSG00000183520	833.4838316384523	-0.002692939661245179	0.08702952782178823	-0.030942827436218602	0.9753151349065017	0.9842434040325385	UTP11	51118	No significant
ENSG00000142686	438.29977443598693	-0.17138613029312103	0.10680057906316236	-1.6047303469371872	0.10855316040523413	0.21190776206514578	C1orf216	127703	No significant
ENSG00000117000	2094.8959773946895	-0.2016791745925674	0.05411070854639128	-3.7271582651640895	1.936508659036944e-4	0.0017344467948696757	RLF	6018	No significant
ENSG00000092853	173.36366867685697	0.03553228266810961	0.28533660105224706	0.12452760191673905	0.9008975472971612	0.9378248980269103	CLSPN	63967	No significant
ENSG00000134697	1145.048241768227	0.10300248962428259	0.06697457046921793	1.537934307046036	0.12406467794923207	0.2333768700465915	GNL2	29889	No significant
ENSG00000230138	76.83414116697811	-0.18795165513721368	0.19159034004728737	-0.9810079938833263	0.32658879950077285	0.46502424676275766	NA	NA	No significant
ENSG00000116151	233.58115579095593	0.16618433494338378	0.24837193108541478	0.6690946686976202	0.5034350905985792	0.633907068769113	MORN1	79906	No significant
ENSG00000006555	634.9341041471619	0.07136121521680726	0.20184798619319985	0.3535393964669209	0.7236840990596657	0.8130455393791423	TTC22	55001	No significant
ENSG00000066056	55.923654451915844	-0.1633948991932245	0.23954679146456206	-0.6821001366549162	0.4951756342138037	0.6264028952439052	TIE1	7075	No significant
ENSG00000214114	673.6171848314303	-0.1033269074432351	0.11311436351888858	-0.9134729156300375	0.3609938719093972	0.5003698845827436	MYCBP	26292	No significant
ENSG00000116544	92.74481540809894	-0.37946024079046503	0.16729247912404213	-2.268244470865347	0.02331431033623109	0.06726802165818248	DLGAP3	58512	No significant
ENSG00000236723	26.244738846517905	0.689325509440581	0.2247662097396877	3.0668556018225392	0.0021632333036782727	0.01102884041502989	NA	NA	up-regulated
ENSG00000117016	385.5170280069581	-0.7682097459518767	0.1506816186085711	-5.098231310797582	3.428417274830636e-7	1.1578670133570595e-5	RIMS3	9783	down-regulated
ENSG00000121310	709.2785614711313	0.5961600183011754	0.27543885057123746	2.164400617649938	0.030433616475381807	0.0824100771791275	ECHDC2	55268	No significant
ENSG00000163866	1316.180030282668	0.020830231556201086	0.061924643031187936	0.33638032512694627	0.7365840842237241	0.8224516389523147	SMIM12	113444	No significant
ENSG00000117419	817.8973239390648	-0.17793303241719688	0.05597602231353585	-3.178736627989552	0.0014791842722532797	0.008207959066749457	ERI3	79033	No significant
ENSG00000162384	883.9384975577816	0.04822558674223472	0.08450795126369207	0.5706633047079243	0.5682278976550562	0.6893617518063279	CZIB	54987	No significant
ENSG00000174348	75.79263394706973	1.0184896145382991	0.33487013598079274	3.041446534356581	0.0023544437545503926	0.011737397647826872	PODN	127435	up-regulated
ENSG00000117859	2244.1549653451325	-0.10284208512578137	0.06360210035187897	-1.6169605179201154	0.10588680369283149	0.20811660631620882	OSBPL9	114883	No significant
ENSG00000162396	222.53125276527075	-0.36775434232889137	0.1117470707220459	-3.290952863038578	9.984864277146894e-4	0.006055872008644663	PARS2	25973	No significant
ENSG00000162378	3064.3992952162953	-0.26471932003813736	0.06192432712105776	-4.274884077797559	1.9123676947248365e-5	2.9275092535490776e-4	ZYG11B	79699	No significant
ENSG00000240563	38.792616545225854	1.1905088194931026	0.37881419886203926	3.1427249112345845	0.0016738306540685153	0.009021458558875225	L1TD1	54596	up-regulated
ENSG00000284773	55.605142005038964	0.19814948428416587	0.24961474788289575	0.7938212223627336	0.427299515987406	0.5637161783821281	NA	NA	No significant
ENSG00000117862	222.87276593675574	-0.22581232286449113	0.12212456408027858	-1.8490327852147206	0.064453078789269	0.14457813731997787	TXNDC12	51060	No significant
ENSG00000183431	2131.175368514271	-0.08309778249179003	0.048910925905965984	-1.6989615500542805	0.08932642851685148	0.18344393821576352	SF3A3	10946	No significant
ENSG00000243725	28.005575646778027	0.23253810607480238	0.22786931911995054	1.0204888792088513	0.30749666079162513	0.4448131938892139	TTC4	7268	No significant
ENSG00000162407	33.44640380428083	-0.43143170981482715	0.26013974093374437	-1.658461364904294	0.09722437947348292	0.1954299224095423	PLPP3	8613	No significant
ENSG00000163877	1045.4494698217895	-0.18944837753256075	0.06687410536824456	-2.8329108328157324	0.0046126250710475485	0.019747044813114244	SNIP1	79753	No significant
ENSG00000157184	991.3457303374126	-0.07206813932248159	0.11111110739489613	-0.6486132755958116	0.5165883724520903	0.6457078365784953	CPT2	1376	No significant
ENSG00000198815	4586.497859372588	-0.17269511816108402	0.07395348197942583	-2.3351857618973035	0.019533718611565207	0.05881927844417023	FOXJ3	22887	No significant
ENSG00000134744	3873.216963483859	-0.2044890243652729	0.14129648469236564	-1.4472336294175447	0.14783150073871984	0.26543644180990383	TUT4	23318	No significant
ENSG00000162385	365.46566699067375	0.19180393583924443	0.13094902890528115	1.464722094105648	0.14299675444759463	0.25887699978903517	MAGOH	4116	No significant
ENSG00000116652	24.413368146532115	0.5523468465187678	0.4258390784461434	1.2970788132790496	0.1946040705114992	0.3223721905231602	NA	NA	No significant
ENSG00000123080	245.26015136860855	-0.2837401762267866	0.18632704754064522	-1.5228072358356441	0.12780693914974853	0.23864625047293364	CDKN2C	1031	No significant
ENSG00000162415	95.1612837338401	0.09583112563636391	0.2989967506703539	0.320508919984948	0.7485825695629726	0.8307157505096413	ZSWIM5	57643	No significant
ENSG00000162600	1440.467084797766	-0.20356945192066678	0.09737968391761143	-2.0904714795839525	0.036575467768750175	0.09459424576686917	OMA1	115209	No significant
ENSG00000116704	1331.6701397769752	-0.4192262251135909	0.07187782597382511	-5.832483376253694	5.460844697750518e-9	4.090499395819277e-7	SLC35D1	23169	No significant
ENSG00000157193	703.0905759764278	0.513126950432031	0.10834096783884158	4.736222692742723	2.1773832659121633e-6	5.12284213220247e-5	LRP8	7804	No significant
ENSG00000116205	1257.9999282947279	-0.10294651698849684	0.05553362775517449	-1.8537689891671905	0.06377221686326066	0.14354686235767727	TCEANC2	127428	No significant
ENSG00000198841	121.81605154085976	-0.23069064142644397	0.1257726487230081	-1.8341876693278447	0.06662614116764178	0.1480318167557897	KTI12	112970	No significant
ENSG00000116212	256.43070329332573	-0.20241192835275165	0.11752947139073085	-1.7222227408802522	0.08502917686229648	0.17683808875680265	LRRC42	115353	No significant
ENSG00000162607	2576.1020473106005	-0.2539536115340817	0.08142210706614177	-3.118976168570375	0.001814806391687356	0.00960154736899969	USP1	7398	No significant
ENSG00000233602	27.13144548602959	1.0727524642986643	0.3721851814627167	2.8823083715548905	0.003947731770727057	0.017509069452759075	ERI3-IT1	100874278	up-regulated
ENSG00000154027	420.8391807605063	-1.189972240002275	0.3629309247901275	-3.2787843601104028	0.0010425526836082622	0.006266757009014272	AK5	26289	down-regulated
ENSG00000116675	141.3362522785027	0.40147976290252874	0.3124182122479444	1.2850715712562315	0.19876727483148082	0.3274737093003286	DNAJC6	9829	No significant
ENSG00000162433	105.47298506519864	0.3493961390098302	0.3242005298657285	1.0777161257402532	0.28116045980207505	0.41792575809114413	AK4	205	No significant
ENSG00000213625	3959.1167038330514	0.2127774316462476	0.11326124624035973	1.8786428607248193	0.06029327464241142	0.1376068382724202	LEPROT	54741	No significant
ENSG00000158966	126.92244578428974	-2.214035875583907	0.42530462680381415	-5.205764847240198	1.9319917719291164e-7	7.2017465542886215e-6	CACHD1	57685	down-regulated
ENSG00000203965	183.46411788143058	-0.12671778683607363	0.12247461972215083	-1.0346452769034837	0.3008346009658458	0.4382139853510634	EFCAB7	84455	No significant
ENSG00000153898	430.2975056629903	0.10963310350991487	0.26497271684702145	0.4137524225681322	0.679055430794832	0.7806954998669694	MCOLN2	255231	No significant
ENSG00000125703	835.8712335404446	-0.10407452196869373	0.09801614734031434	-1.0618099649167454	0.2883219650585369	0.425826373739976	ATG4C	84938	No significant
ENSG00000280378	41.476713160822406	0.6666363037256499	0.31589164820817917	2.110332158216233	0.034829755505942445	0.09102489964811813	NA	NA	No significant
ENSG00000188786	4070.932688590432	0.10747234737159543	0.12069877460348025	0.8904178830701779	0.3732415434798812	0.5124688840760895	MTF1	4520	No significant
ENSG00000137941	73.7638253920908	0.19438505369400905	0.3200910078076658	0.6072805825611005	0.5436647222636899	0.6684921256989097	TTLL7	79739	No significant
ENSG00000066135	1195.3975690689072	-0.012279631215374218	0.06637995603444258	-0.18499004743243103	0.8532368418461866	0.9042587438103852	KDM4A	9682	No significant
ENSG00000117174	1019.9940255386782	-0.32776747794629435	0.12807861170263496	-2.559111732935431	0.01049400068775876	0.036958025290814246	ZNHIT6	54680	No significant
ENSG00000143013	1809.8768451490214	0.2132621278988973	0.10594554974404333	2.0129408777822473	0.044120849481941025	0.10892889145211854	LMO4	8543	No significant
ENSG00000226084	36.439066729277386	-0.11469852710700298	0.2042719241415518	-0.561499225060032	0.5744572584487208	0.6949949493435379	RPL17P6	645441	No significant
ENSG00000134748	2142.409733954354	-0.07692519963023421	0.08035422317079746	-0.957326156544695	0.3384026571060286	0.4774629134471923	PRPF38A	84950	No significant
ENSG00000142892	1715.7259555675614	-0.4511452618997215	0.08333172010693343	-5.413847947945874	6.168455271096387e-8	2.9622105203226707e-6	PIGK	10026	No significant
ENSG00000184005	171.35231606450324	-0.10595851908199155	0.2725433316965727	-0.38877678064036086	0.6974412786109185	0.7946718110392806	ST6GALNAC3	256435	No significant
ENSG00000116641	702.8984761552705	-0.08762047106096355	0.07414978649582811	-1.181668554984893	0.2373372399979786	0.370704610825572	DOCK7	85440	No significant
ENSG00000172260	114.65645035403789	-0.5869457258179567	0.2948980341524104	-1.9903344812214279	0.04655410204388884	0.11334911801990326	NEGR1	257194	No significant
ENSG00000117480	508.24925060969986	0.3052909392223025	0.19925381126877617	1.5321711403075318	0.12548020820063355	0.23525693543060272	FAAH	2166	No significant
ENSG00000137944	986.991413646806	-0.14431181093440737	0.07268424483637077	-1.985462066219261	0.04709308652617077	0.11418558868871508	KYAT3	56267	No significant
ENSG00000182183	576.434152994942	-0.3216981531300343	0.2322240693398871	-1.3852920330114078	0.16596318885971922	0.28853429620443943	SHISAL2A	348378	No significant
ENSG00000067334	1159.0087862094429	0.11117401745915997	0.09517320558291426	1.1681230739076653	0.24275712425138896	0.3766036560476987	DNTTIP2	30836	No significant
ENSG00000142949	113.70385429998906	0.2375676816118399	0.4274845046836326	0.5557340184474195	0.578392697382751	0.6984063929267608	PTPRF	5792	No significant
ENSG00000116133	589.0827532615015	-0.10821396105191179	0.24001059764118485	-0.4508715953188507	0.6520820966617207	0.7582893246391985	DHCR24	1718	No significant
ENSG00000232882	20.690623768127658	0.7059833218222604	0.330646189329557	2.1351624322474883	0.0327477443954398	0.08701387406555873	NA	NA	No significant
ENSG00000171502	120.90658996530462	0.2771072178702592	0.23064065054483285	1.2014673788669097	0.22956995307249659	0.362187411112036	COL24A1	255631	No significant
ENSG00000116157	396.654144921991	-0.7858242216199444	0.1671909745536062	-4.70015934602969	2.599585655114258e-6	5.856752874401378e-5	GPX7	2882	down-regulated
ENSG00000065243	2797.37117926173	0.1782029423648092	0.0648422367183354	2.748254091525175	0.005991355858889199	0.024242032662652326	PKN2	5586	No significant
ENSG00000117528	1568.3842408807425	-0.19760897671774147	0.07557577541679532	-2.614713188557329	0.008930240998569029	0.03265107722630745	ABCD3	5825	No significant
ENSG00000172339	147.72524581760376	-0.5414754924795798	0.16796324348292552	-3.2237737331776644	0.0012651331971827442	0.007258675836405611	ALG14	199857	No significant
ENSG00000036549	2259.4127363956186	-0.27528272592381947	0.07087505736903621	-3.8840564811180607	1.027280273039425e-4	0.0010635657782536942	ZZZ3	26009	No significant
ENSG00000058799	993.5412944913934	0.07796115812463687	0.09961177194766827	0.7826500482854005	0.43383264293428053	0.5698993411171072	YIPF1	54432	No significant
ENSG00000283761	37.6887719736662	1.1181643127654395	0.39843645753579116	2.8063805196967846	0.005010148887633685	0.021044306183187932	NA	NA	up-regulated
ENSG00000127124	4058.9931104348775	0.4871273410774312	0.09834921036096614	4.953037643002443	7.306383369356498e-7	2.106406188515381e-5	HIVEP3	59269	No significant
ENSG00000266993	49.4687114030419	0.1586681715912616	0.17930117626547362	0.8849254360514469	0.37619684821961774	0.515154559030739	NA	NA	No significant
ENSG00000162604	782.7223602615854	0.24837531590923745	0.15269714380266114	1.6265878308125163	0.10382466559058037	0.20529551306790858	TM2D1	83941	No significant
ENSG00000116171	3691.645977038363	-0.10765827204304157	0.08457465389659903	-1.27293777843495	0.20304012214841816	0.3325752042816067	SCP2	6342	No significant
ENSG00000137936	121.72154263329975	-0.7567979775521896	0.2290756584360734	-3.3037031639194616	9.54168040442553e-4	0.005866242515916194	BCAR3	8412	down-regulated
ENSG00000178028	1002.0085502052922	0.34083931026256825	0.11445135818211451	2.9780276588786845	0.0029010980346435176	0.013825569970427292	DMAP1	55929	No significant
ENSG00000168710	4237.973064883948	-0.012318388960138456	0.08489838414152423	-0.14509568214636337	0.8846353273623009	0.9273301846783332	AHCYL1	10768	No significant
ENSG00000117519	38.29591844602755	-1.8034945596788234	0.38436028747215567	-4.692197967537098	2.7028539061909994e-6	6.0274329857144826e-5	CNN3	1266	down-regulated
ENSG00000134215	2396.3713226210643	0.10666644949942648	0.071279661694358	1.4964499965895526	0.1345364291357582	0.24754928930207534	VAV3	10451	No significant
ENSG00000228502	25.692388080587964	-0.7905939868027254	0.2087768340933306	-3.786789804702672	1.5260608755094198e-4	0.0014466494087687384	NA	NA	down-regulated
ENSG00000188641	9755.527326028501	0.17621200736653092	0.12465073157654026	1.413645994194026	0.15746586955425754	0.27742262014171554	DPYD	1806	No significant
ENSG00000152078	22.017382959503895	0.05117919060042259	0.3863844093183085	0.13245666586474641	0.8946230965796869	0.9334456596731204	TLCD4	148534	No significant
ENSG00000171492	3302.973091634264	-0.0912310246930221	0.0689915684171674	-1.3223503507179406	0.18605151354226007	0.31282357783519216	LRRC8D	55144	No significant
ENSG00000170989	8523.782107062101	-0.45080532518354616	0.18953104778104615	-2.378530222153019	0.01738181200308599	0.05393550943315113	S1PR1	1901	No significant
ENSG00000258634	378.122838010331	-0.052287404169217656	0.12128401768619834	-0.4311153700770564	0.6663844853605926	0.7701692772913403	NA	NA	No significant
ENSG00000116299	446.86710296798304	-0.0831589259641277	0.19758245259361104	-0.4208821424803829	0.6738411457054092	0.7762791719963466	ELAPOR1	57535	No significant
ENSG00000137962	104.80474552502211	0.2534805288858823	0.25291099468632705	1.0022519155415193	0.3162219396550559	0.4538982067600346	ARHGAP29	9411	No significant
ENSG00000260464	28.102419586427818	0.23363330730316087	0.2525149132668453	0.9252257788682317	0.354848476816135	0.49422201840549973	NA	NA	No significant
ENSG00000079739	1178.7088565426893	-0.0969535241627548	0.09812911287765747	-0.9880199802033436	0.32314286302008655	0.46111253718528095	PGM1	5236	No significant
ENSG00000162377	496.21253594764477	0.0726829620447776	0.1133131841338168	0.6414342920497488	0.5212405591104559	0.6494387631566726	COA7	65260	No significant
ENSG00000232542	27.23518588516443	0.3756971103265705	0.3504392566450349	1.0720748409391807	0.28368641817548057	0.42082392838353283	NA	NA	No significant
ENSG00000116774	30.833930427359785	1.629665801825022	0.307214613599728	5.304649354826345	1.128897824040724e-7	4.69142123468428e-6	OLFML3	56944	up-regulated
ENSG00000023909	1125.7538467157062	-0.1654807395480238	0.12760290650221662	-1.29684145983892	0.19468574210019846	0.3224160702505932	GCLM	2730	No significant
ENSG00000069702	4534.355472978204	-0.05506902998920247	0.24382979468329247	-0.22585029061247808	0.8213178611943187	0.8832480195726129	TGFBR3	7049	No significant
ENSG00000198198	6324.138958948539	0.35472925038238223	0.09076199034456553	3.9083458729331624	9.293020275980904e-5	9.853694612407917e-4	SZT2	23334	No significant
ENSG00000116793	685.4483262453205	0.37800374459141733	0.1163461443123849	3.2489580709824977	0.0011582854991931436	0.006792826523525667	PHTF1	10745	No significant
ENSG00000234332	25.48528156617239	-0.4525924614029826	0.3430599692935224	-1.3192808893880128	0.18707522434977372	0.3140556012262076	NA	NA	No significant
ENSG00000225079	127.34859717441606	-0.15909580717116903	0.3522835522967803	-0.45161292979451734	0.651547853685577	0.7579194836342443	FTH1P22	100462772	No significant
ENSG00000122481	66.12254785905716	0.4701888294106822	0.16521516865895755	2.8459180426783997	0.0044283590749507155	0.019123005140610036	RWDD3	25950	No significant
ENSG00000198162	5627.786520024073	-0.2353191558311756	0.06674107551884464	-3.5258520184430076	4.22122766703638e-4	0.0031394403572535747	MAN1A2	10905	No significant
ENSG00000171517	30.866902849378416	2.1066831818340925	0.41843937396157255	5.034619858760137	4.787980211546652e-7	1.5148685405774318e-5	LPAR3	23566	up-regulated
ENSG00000143079	444.4431662466444	0.4390064920314414	0.16795793405571807	2.613788354206632	0.00895444867882089	0.03271229188044447	CTTNBP2NL	55917	No significant
ENSG00000232450	18.654773561790243	0.4768291262812543	0.2776263699546576	1.7175210206405493	0.0858840170503216	0.17810676909070933	RPS2P14	100270827	No significant
ENSG00000143093	2104.5692120316107	0.026928955421141886	0.04548040087402397	0.5921002212740456	0.5537834787701097	0.6771142407229684	STRIP1	85369	No significant
ENSG00000085491	2837.2110354206543	-0.04083495796191914	0.12595140323094245	-0.32421201284311874	0.7457775279383738	0.8283371465498902	SLC25A24	29957	No significant
ENSG00000134198	705.5178316381367	0.24967028593665438	0.14922162142841258	1.6731508714803165	0.09429759903056968	0.19079398774187065	TSPAN2	10100	No significant
ENSG00000198799	2368.008474703029	-0.2603512992331559	0.09471174172981757	-2.7488809146373345	0.005979910761322192	0.02421808591138063	LRIG2	9860	No significant
ENSG00000279513	21.8078254564921	0.38629960193880164	0.3770999056469287	1.024395912473355	0.30564831184387953	0.44305355689708237	NA	NA	No significant
ENSG00000117620	1203.0424588644235	-0.0733738157956235	0.10718420085681976	-0.6845581271220998	0.49362279765750866	0.6249346621409037	SLC35A3	23443	No significant
ENSG00000162688	1957.6342368599398	-0.46948957532299523	0.09020112813516112	-5.204919107214407	1.9408113079331388e-7	7.20731792488391e-6	AGL	178	No significant
ENSG00000185946	1014.307028216503	0.4908025952172839	0.1757450391138721	2.7926967252786787	0.0052270672916197485	0.021674955166196108	RNPC3	55599	No significant
ENSG00000162695	4353.824626582025	-0.11923506901287463	0.058841256143847054	-2.0263855129364514	0.04272529435173878	0.10642162276499606	SLC30A7	148867	No significant
ENSG00000265808	2917.575752358785	-0.12575384099833492	0.06272685801877635	-2.0047846324566803	0.04498607612462413	0.11051379710054825	SEC22B	9554	No significant
ENSG00000134247	280.24284607621	-0.026696911455994864	0.2694494412629642	-0.09907948344914363	0.9210751617592764	0.9508004838688292	PTGFRN	5738	No significant
ENSG00000116752	827.1958659715066	-0.20420663851720047	0.09477283452823669	-2.1546959055694277	0.031185638419962566	0.0839149324877347	BCAS2	10286	No significant
ENSG00000162664	1272.260112664303	0.05303675179598463	0.09061287218998691	0.5853114520504672	0.5583383158992041	0.6808037565969566	ZNF326	284695	No significant
ENSG00000173218	790.3273851950541	0.25601205014859785	0.12843705259643262	1.9932881125279627	0.046229907348021175	0.11279479621326771	VANGL1	81839	No significant
ENSG00000183508	4044.3967219430856	-0.825311637224819	0.2821614392470615	-2.924962530057743	0.003444977010507076	0.015820634888204708	TENT5C	54855	down-regulated
ENSG00000143398	2441.9532522829923	-0.19242288008621797	0.06650583171148586	-2.8933234144184934	0.0038118856763342613	0.017022861690391574	PIP5K1A	8394	No significant
ENSG00000196505	3671.057972480254	0.051078926246749035	0.07884274690718916	0.6478582780338349	0.5170766179468966	0.6461338104636204	GDAP2	54834	No significant
ENSG00000065183	1204.5389587797777	-0.2748596340825244	0.06407381681922776	-4.289734055612595	1.7888719974495054e-5	2.782195951312771e-4	WDR3	10885	No significant
ENSG00000227082	25.865892171006216	0.42115385983393194	0.4248212221323554	0.9913672808528363	0.3215062708392999	0.45942947295542547	LINC02798	107985194	No significant
ENSG00000163393	953.2697790447844	0.35367614382739343	0.16564519229453228	2.1351428250240123	0.032749345459293186	0.08701387406555873	SLC22A15	55356	No significant
ENSG00000163156	924.4383878384489	0.1613062264547596	0.11187382653662988	1.4418584886961427	0.14934229883473923	0.26713662761254303	SCNM1	79005	No significant
ENSG00000197323	5616.5476933420505	-0.05110158480438406	0.05323518903321238	-0.9599211674162139	0.33709489198218856	0.4760776139443881	TRIM33	51592	No significant
ENSG00000079335	2635.751655368761	-0.10965495239951975	0.13830472270506372	-0.7928503832321048	0.42786499804431655	0.5641951154213927	CDC14A	8556	No significant
ENSG00000143119	16973.55497890124	-0.05099116083241112	0.0823400221962914	-0.6192755293513604	0.5357348622677724	0.6616657740860707	CD53	963	No significant
ENSG00000171943	678.4598119824481	0.27314078147543686	0.11507391675855463	2.37361158088096	0.017615069848187007	0.05442569086885631	SRGAP2C	653464	No significant
ENSG00000116830	1102.6886730286587	0.018139169813721386	0.07859616745341615	0.2307894952317166	0.817478342544667	0.8806318227596903	TTF2	8458	No significant
ENSG00000081026	263.31935194850854	-0.19860991660954375	0.17819843147979122	-1.1145435734773417	0.26504606213200455	0.40101228977555253	MAGI3	260425	No significant
ENSG00000143458	2357.3906663776334	-0.30056883208858115	0.10362734508311741	-2.900477975649197	0.0037259402118351086	0.016724271455325426	GABPB2	126626	No significant
ENSG00000286151	19.316103738149728	1.7122153492691345	0.5239279572838176	3.2680358539096024	0.0010829664554842509	0.006465339247863743	NA	NA	up-regulated
ENSG00000163155	55.29027811385386	-0.5485094859646503	0.26653856024136596	-2.0578991852733934	0.039599811976825355	0.10074100207979607	LYSMD1	388695	No significant
ENSG00000241975	36.59296659343746	0.6995875352563584	0.326101133732807	2.1453085036790145	0.03192818904735021	0.08542914096505512	NA	NA	No significant
ENSG00000175984	197.149335488893	0.7467672093461707	0.3067595071075325	2.4343734816485942	0.014917593895029342	0.04810958340240558	DENND2C	163259	up-regulated
ENSG00000116824	4521.396748408255	-0.4519121097231122	0.18964117565102742	-2.382985172770225	0.017172885996136703	0.0534267564324253	CD2	914	No significant
ENSG00000024526	40.152755802420295	-0.8532582432817787	0.3525571495488864	-2.420198383080766	0.015512041859816611	0.04949846526831705	DEPDC1	55635	down-regulated
ENSG00000117262	221.28198643122073	0.20551979651462182	0.1334256897278631	1.5403315278624594	0.12347956245222325	0.23270076020455532	GPHRB	51463	No significant
ENSG00000137947	1205.448496393885	-0.06627958351954047	0.07093720164720388	-0.9343416709496463	0.3501276754621825	0.4893579376047472	GTF2B	2959	No significant
ENSG00000117586	678.1218659152179	1.040014476405295	0.32527135950546565	3.197374887191134	0.001386845583500368	0.007793725356715118	TNFSF4	7292	up-regulated
ENSG00000184371	344.4937349937992	0.865856509393085	0.18087524625147025	4.787037072996089	1.6926157686990653e-6	4.178615379402425e-5	CSF1	1435	up-regulated
ENSG00000163154	1724.6942564836036	-0.10811812315644274	0.1378033621946467	-0.7845826214582945	0.4326983225714785	0.568924776688386	TNFAIP8L2	79626	No significant
ENSG00000232995	54.04007826465948	0.018337812165077263	0.24245875816484724	0.07563270679052732	0.9397113147231909	0.9632315745302976	LOC127814295	127814295	No significant
ENSG00000177173	81.44392316083243	0.797287037867195	0.24592560548503997	3.241984649360537	0.0011870041589880313	0.006912228870014024	NA	NA	up-regulated
ENSG00000162729	1601.921396816678	-0.3890607511868822	0.11199389393859006	-3.473946101027767	5.128640442669071e-4	0.00364832831489868	IGSF8	93185	No significant
ENSG00000143158	890.9928885949832	-0.13062074421173145	0.11559462450471374	-1.129989779121649	0.25848053128769566	0.39424353919341537	MPC2	25874	No significant
ENSG00000000460	319.17475323293195	0.22868760217646172	0.11181255692700666	2.04527656339845	0.04082759993092005	0.10292336712054749	FIRRM	55732	No significant
ENSG00000135862	408.8701258214511	-0.8228455720512815	0.28963845474960054	-2.840940346690675	0.004498072546577253	0.019357283475670534	LAMC1	3915	down-regulated
ENSG00000143198	1061.977111737498	0.18197684713889536	0.13626389960268512	1.3354736483360516	0.18172137434974392	0.307928485073696	MGST3	4259	No significant
ENSG00000143621	3469.6403911418624	-0.2432060456623613	0.09245879144248408	-2.630426397187472	0.00852778333484169	0.03158010211251086	ILF2	3608	No significant
ENSG00000143155	1561.8538622708973	-0.12668072837036798	0.07573687817306132	-1.672642594020026	0.09439767648271384	0.19093035695695917	TIPRL	261726	No significant
ENSG00000143156	177.8621735382683	-0.14025109938001518	0.13135325850821736	-1.0677397802905755	0.28563790886090407	0.4228241927636117	NME7	29922	No significant
ENSG00000198771	14943.461284721978	-0.08828209204650449	0.0971803828444516	-0.9084353185540558	0.3636482727667747	0.5028904906217262	RCSD1	92241	No significant
ENSG00000116147	30.96238091998977	-0.6569177085371866	0.2914596887619129	-2.253888732701586	0.024203168684361363	0.06931914063717091	TNR	7143	No significant
ENSG00000213064	17741.61225480058	-0.15289843802966513	0.08510924692785234	-1.796496192232533	0.07241563775869794	0.15711118933462773	SFT2D2	375035	No significant
ENSG00000143179	714.9391281656996	-0.2816747639126904	0.14727275294981892	-1.9126060881653177	0.055798499691775486	0.12971301095456775	UCK2	7371	No significant
ENSG00000143315	1040.878145277106	-0.20547442283174727	0.12434762397766706	-1.652419372875598	0.0984490889464158	0.19719067889987157	PIGM	93183	No significant
ENSG00000143185	339.20569044882296	0.15917821779324154	0.28892896582137584	0.5509250944803162	0.5816850241253184	0.701077845208594	XCL2	6846	No significant
ENSG00000272931	28.927226982540517	-0.3932372231178416	0.23160598395989931	-1.6978716024277136	0.08953199802840286	0.18373924147545315	NA	NA	No significant
ENSG00000143190	3466.120581638946	-0.18485735809546205	0.08460386096854293	-2.184975437045302	0.028890647627295277	0.07918612534968437	POU2F1	5451	No significant
ENSG00000287697	56.51055961280229	0.40905607134233624	0.2741613304826573	1.492026868348642	0.13569210183531077	0.24923097149421852	LOC105371622	105371622	No significant
ENSG00000075945	1221.128511892717	-0.08453744411464462	0.1246883505428155	-0.6779899144276204	0.4977780879574678	0.6287874261832298	KIFAP3	22920	No significant
ENSG00000234810	25.50893783052526	0.5309610901853897	0.5085788998683077	1.044009278251374	0.2964810969619716	0.4342179702163635	NA	NA	No significant
ENSG00000227741	38.52886346521025	1.0384361814382626	0.3582809790942573	2.8983849046730126	0.0037508995067466002	0.016802353828598356	PEA15-AS1	729867	up-regulated
ENSG00000117091	10244.567340622038	-0.28167465098771916	0.09240365046107121	-3.048306528824703	0.002301350481605064	0.011558186602170076	CD48	962	No significant
ENSG00000047410	6293.591745765325	0.09334505374287387	0.07762021675218149	1.2025868729650313	0.229136230008514	0.3618635974203636	TPR	7175	No significant
ENSG00000171806	273.0816730487707	-0.33413620712424746	0.2404157830368802	-1.3898264203103106	0.16458159320079419	0.2867010699287935	METTL18	92342	No significant
ENSG00000162694	136.52366743049006	-0.460656752093069	0.16176185081827668	-2.847746546931952	0.004402997476866086	0.019041633302370777	EXTL2	2135	No significant
ENSG00000118197	994.2841772248231	0.09082016456278845	0.06205544293691528	1.4635326131684372	0.14332169640204065	0.25938489360195854	DDX59	83479	No significant
ENSG00000135842	6235.171329273848	0.05530419436834999	0.13039357205111748	0.4241328272429671	0.6714689460043162	0.7744625706102292	NIBAN1	116496	No significant
ENSG00000116815	956.8738729034865	0.3100598412615761	0.11362678485817061	2.728756618860544	0.0063573604694527	0.02538310120924076	CD58	965	No significant
ENSG00000143167	479.52544433299846	-1.4333719771720639	0.2262900462588387	-6.334224597455433	2.385378280590802e-10	3.167493219863301e-8	GPA33	10223	down-regulated
ENSG00000143184	94.24525887591942	-0.2578941255083519	0.2916696562524875	-0.884199367263294	0.3765885998649658	0.5153508736492896	XCL1	6375	No significant
ENSG00000143228	54.26523583611833	-0.21148534780609698	0.23864495621168397	-0.8861924055017708	0.3755138553634334	0.5147018186432797	NUF2	83540	No significant
ENSG00000174514	39.91638863670949	-1.3201569507624649	0.2815422339893574	-4.689019235431542	2.745175858965024e-6	6.08002345992921e-5	SLC60A1	148808	down-regulated
ENSG00000143178	209.06521667020098	0.24308688411887483	0.1465517323677944	1.6587104102516539	0.09717416064245489	0.195351380633209	TBX19	9095	No significant
ENSG00000227740	27.225636105189267	0.5010675509155547	0.2787637631518563	1.7974630032620078	0.07226214644858156	0.15687526665230836	LINC02803	107985228	No significant
ENSG00000000457	1085.2446315353143	-0.19971751694570097	0.07935123209164158	-2.516879847751452	0.011839919809041859	0.040422694665540645	SCYL3	57147	No significant
ENSG00000143507	840.8962542045232	0.16500205895782266	0.1430405215713064	1.1535336780463872	0.2486914025756692	0.3828440983968321	DUSP10	11221	No significant
ENSG00000059588	1554.8220145019463	-0.31789460711544154	0.16948503326662262	-1.8756500263675249	0.06070335222470796	0.13827269107143356	TARBP1	6894	No significant
ENSG00000122224	2128.9237729963424	-0.6719574316769726	0.2180472647356189	-3.0817053930564886	0.0020581842841641542	0.010619915847167882	LY9	4063	down-regulated
ENSG00000143653	480.27217166929836	-0.2013845646052233	0.15685024319655635	-1.2839289280084756	0.19916682435965907	0.32789752131988475	SCCPDH	51097	No significant
ENSG00000158711	13956.657020985178	-0.3785612157110334	0.09089765327000757	-4.164697350178377	3.117658521336939e-5	4.2710229218473843e-4	ELK4	2005	No significant
ENSG00000234975	36.55056676921232	0.4261286140044117	0.31472852426831743	1.3539561277296928	0.1757503749933572	0.30076078881948687	FTH1P2	2497	No significant
ENSG00000162851	347.5608388258412	-0.2517119903407109	0.08838333839743982	-2.847957487290412	0.004400080191434866	0.01903371312820097	TFB2M	64216	No significant
ENSG00000143353	859.1962325578681	0.1780817106971792	0.11259331637611686	1.5816366053407558	0.11373255247338741	0.21903738231223893	LYPLAL1	127018	No significant
ENSG00000197965	1277.2533853695597	0.136486343990142	0.17046264148980939	0.8006818549641063	0.42331584967933616	0.5599064453048147	MPZL1	9019	No significant
ENSG00000143493	1084.9263697764663	-0.13082080681206099	0.08919752771280146	-1.4666416229974257	0.1424735709625095	0.2581431415992213	INTS7	25896	No significant
ENSG00000179397	53.60657197705769	0.17019049237855932	0.30889216130837344	0.55097057710264985	0.5816538444261712	0.701077845208594	CATSPERE	257044	No significant
ENSG00000117592	3729.3399998001432	0.030739223710944213	0.13506229815702545	0.2275929266004813	0.8199627194110918	0.8824616200144841	PRDX6	9588	No significant
ENSG00000186197	66.2811933379874	-0.2844913723312628	0.2592296378900701	-1.0974492525114175	0.2724450530870665	0.4082599718312475	EDARADD	128178	No significant
ENSG00000092978	654.0116938715507	-0.06555461392875883	0.05723278472262971	-1.1454031853676114	0.25204217943191315	0.38681335444204307	GPATCH2	55105	No significant
ENSG00000143499	817.4620680294239	0.010529191924066775	0.09342236846556326	0.11270525567918968	0.9102642343730474	0.9438660376296009	SMYD2	56950	No significant
ENSG00000188404	29085.244985862326	-0.424486454533633	0.13749442968792686	-3.0872992854844825	0.002019841243152188	0.010465201687842611	SELL	6402	No significant
ENSG00000116574	1589.8329077355306	-0.14900346522688912	0.2100807172124688	-0.709267691028453	0.47815837407383605	0.6106042628199955	RHOU	58480	No significant
ENSG00000121481	1691.3251699628602	-0.11927228273847797	0.06106226707796719	-1.9532894608414304	0.050785305611617995	0.12078340100851843	RNF2	6045	No significant
ENSG00000143248	31.960673910334357	-0.7406161392403836	0.2277093607081778	-3.2524624237539554	0.001144097221482917	0.006736223076302509	RGS5	8490	down-regulated
ENSG00000238042	18.64034826372062	0.07194951148009772	0.41926824161574056	0.17160734903942346	0.863746229472057	0.9127475679861468	NA	NA	No significant
ENSG00000116679	7728.225460727949	0.2581911702808865	0.07182360280734226	3.594795585142835	3.246463747000095e-4	0.002560936838767672	IVNS1ABP	10625	No significant
ENSG00000143476	156.314434619895	-0.4620152579378909	0.2727195071170355	-1.6941041835324986	0.09024548750887437	0.18464140364836581	DTL	51514	No significant
ENSG00000121486	1651.7826112619662	-0.183684600355487	0.06888253751476173	-2.6666352167430367	0.007661477971018445	0.029142878879342735	TRMT1L	81627	No significant
ENSG00000057252	5714.730496074805	-0.16103305801393764	0.0641201940388999	-2.5114249953180656	0.012024483551471031	0.040917326284252424	SOAT1	6646	No significant
ENSG00000123685	142.24955348559666	0.6534050703598162	0.2042521084603827	3.1990126089031414	0.001378991375739727	0.007767018262842525	BATF3	55509	up-regulated
ENSG00000162852	3841.470032228687	0.15952163335879374	0.1540638424620922	1.0354255145755205	0.30047023524349814	0.43797441025763284	CNST	163882	No significant
ENSG00000273004	17.56113357274169	0.8084560507731516	0.3060231797739655	2.6418131181118127	0.008246354327290963	0.030858688866087957	NA	NA	up-regulated
ENSG00000143842	405.2223968667185	0.2912635650487252	0.25698361957777377	1.1333935039411214	0.2570490408520074	0.3927436879405497	SOX13	9580	No significant
ENSG00000116962	2302.2169894148465	0.00991296783678473	0.1917469563967933	0.0516981756741486	0.958769190898791	0.9754081129533931	NID1	4811	No significant
ENSG00000220749	152.78066194628676	0.2065892212860623	0.23407717427717964	0.8825688447581488	0.3774692678393994	0.5162949915830407	RPL21P28	100131205	No significant
ENSG00000181450	713.2625399567577	-0.11888114237606176	0.13369122505164197	-0.8892217296246676	0.37388392681214805	0.5131452826182973	ZNF678	339500	No significant
ENSG00000223519	125.4376996487131	1.312352262637627	0.4179170417124988	3.1402219379712313	0.0016881988612806975	0.009073596288347772	NA	NA	up-regulated
ENSG00000120333	662.441432044408	-0.1670500156896562	0.07247953407976063	-2.304788762933062	0.021178406751039328	0.06244156661601638	MRPS14	63931	No significant
ENSG00000286285	29.928733960690934	-0.28172561449350453	0.3635783976231508	-0.7748689590340108	0.4384170959837194	0.5743329490584929	NA	NA	No significant
ENSG00000225300	51.613415120643985	0.545351560845278	0.3696002469241583	1.4755173065595482	0.1400735189093603	0.2551661441948937	NA	NA	No significant
ENSG00000121644	1596.654936858784	-0.1846051067725236	0.06643165917246907	-2.778872439317736	0.005454794119593452	0.022444044912730995	DESI2	51029	No significant
ENSG00000158715	124.7056988789546	0.14180402702106068	0.28648557342488484	0.4949778982788501	0.6206157218535786	0.7345636013673796	SLC45A3	85414	No significant
ENSG00000143195	55.5704676141945	0.1674060896592223	0.22409141565730978	0.7470437418059195	0.455037157452795	0.5896454470296013	ILDR2	387597	No significant
ENSG00000162849	92.52812895262635	0.6776732402564772	0.33423063454550794	2.0275617200020815	0.042604999239210434	0.10618234418667431	KIF26B	55083	No significant
ENSG00000067533	743.0190003828354	-0.44950101345631144	0.13417079399792714	-3.3502150509987736	8.074884266427555e-4	0.00518829074127354	RRP15	51018	No significant
ENSG00000116209	4607.42148091481	-0.10513367484332921	0.085743660539768	-1.2261393341676625	0.22014624600537167	0.3517186495051238	TMEM59	9528	No significant
ENSG00000116161	1304.8127561823535	-0.08076621553610058	0.09432713479450781	-0.856235225548303	0.3918676818637006	0.53062660007188	CACYBP	27101	No significant
ENSG00000260698	44.92598123068199	0.40805925741510835	0.308811159452881	1.3213876666182163	0.18637213627947716	0.31312963344905204	NA	NA	No significant
ENSG00000117650	30.217351528118375	-0.8660443417618114	0.3649249882167824	-2.373211946909322	0.017634141747946277	0.05445582039429217	NEK2	4751	No significant
ENSG00000260855	32.499513506127386	0.6909411601018782	0.2854759763933045	2.420312801207336	0.015507161350416007	0.049491901702493034	NA	NA	up-regulated
ENSG00000168118	1731.578874223738	-0.06832570404171116	0.07231689613693086	-0.9448096875222294	0.344756045188585	0.48378650002820434	RAB4A	5867	No significant
ENSG00000173726	4497.266120658495	-0.4412371666574433	0.0771734800578575	-5.717471420579255	1.0812085272124179e-8	7.019045579621949e-7	TOMM20	9804	No significant
ENSG00000152382	559.5152913761726	-0.23828010229612653	0.06665690676102337	-3.574724869103246	3.5059637751662983e-4	0.0027107425254130953	TADA1	117143	No significant
ENSG00000227953	20.85417375333693	0.40621190914615585	0.36876927738280413	1.1015340324147558	0.27066430116313567	0.4067360970173179	NA	NA	No significant
ENSG00000135829	8215.188929215577	-0.19070364130757686	0.04388983646033351	-4.345052446935632	1.3924239087892871e-5	2.265601140169726e-4	DHX9	1660	No significant
ENSG00000134717	2592.625858930167	-0.1820903509854774	0.07908969931633036	-2.3023270104641753	0.021316737704441986	0.06271228239064437	BTF3L4	91408	No significant
ENSG00000116668	421.954855689068	-0.010318627219120038	0.09102476983619272	-0.11336065158625876	0.9097446340551063	0.9434947012435894	SWT1	54823	No significant
ENSG00000143756	2144.620590468118	-0.20263795379798416	0.061415010832010876	-3.299485761750688	9.686214104199025e-4	0.005928624476839386	FBXO28	23219	No significant
ENSG00000143207	2421.169816125991	0.06385904045594748	0.07075065183210999	0.9025929627826443	0.36674196279656224	0.505644074875965	COP1	64326	No significant
ENSG00000026751	3901.7667623648135	0.07376807241126689	0.2104937110032291	0.3504526195090704	0.7259990423614167	0.8150980793307014	SLAMF7	57823	No significant
ENSG00000150681	11416.280660207405	0.7163547116225307	0.20494583967820898	3.4953366838150934	4.7346410406674637e-4	0.003419397946469687	RGS18	64407	up-regulated
ENSG00000116906	1656.661124972574	-0.08415256797885952	0.062015352755874525	-1.3569634653233187	0.17479281940144906	0.2995471781842588	GNPAT	8443	No significant
ENSG00000092969	32.172135621862466	0.9106715672912804	0.3144563218627968	2.8960192687384527	0.003779291936870062	0.016903145973324433	TGFB2	7042	up-regulated
ENSG00000157181	763.1793985531763	0.22046194560061044	0.07723207926650798	2.8545385245922636	0.0043099404116564545	0.01874556713040058	ODR4	54953	No significant
ENSG00000076258	134.06813281489966	0.03763329683651891	0.10241368089386008	0.3674635703751481	0.7132732606450518	0.8054537889825066	FMO4	2329	No significant
ENSG00000117697	1881.898686601293	-0.01123466289284377	0.03440287468439669	-0.32656174799076354	0.7439993792695436	0.827410768341892	NSL1	25936	No significant
ENSG00000143641	4210.434057527818	0.03662302456927178	0.0996844698871081	0.3673894701024851	0.7133285249232109	0.8054643036045893	GALNT2	2590	No significant
ENSG00000010072	556.3422462868051	-0.12595194196553458	0.06200949044495144	-2.0311720199885803	0.042237547664302995	0.10558182194237065	SPRTN	83932	No significant
ENSG00000135766	650.2951843055729	-0.13223399082108836	0.11235335141561367	-1.1769474533245823	0.23921648011281954	0.3726105450473208	EGLN1	54583	No significant
ENSG00000163534	1026.294221777212	-0.70108227195443	0.30472791453957354	-2.300682800962705	0.021409566948245418	0.06294312134666985	FCRL1	115350	No significant
ENSG00000237980	29.566466974685852	0.46640274592066033	0.29834965021233284	1.5632756585728376	0.11798777109112561	0.22494517407542935	NA	NA	No significant
ENSG00000066027	6024.76966491487	-0.11196608091960733	0.07727684624867025	-1.4488955793991658	0.14736674586932766	0.2648461316105378	PPP2R5A	5525	No significant
ENSG00000094975	2387.017568282508	-0.1164785470170816	0.06014889092551827	-1.9365036532646254	0.05280604554589451	0.12435635715819414	SUCO	51430	No significant
ENSG00000162772	242.0086225567764	1.5900180648028723	0.2604134705313469	6.10574430561754	1.0232270724594364e-9	1.0248642357753715e-7	ATF3	467	up-regulated
ENSG00000135828	1208.9417583416043	0.060755321866961816	0.08188993513898797	0.741914397219202	0.45813920225101973	0.5924207994877074	RNASEL	6041	No significant
ENSG00000076356	463.03479069977914	0.5772046436240251	0.17286545266271425	3.339039899141882	8.406848847579397e-4	0.005337024505627369	PLXNA2	5362	No significant
ENSG00000116711	393.6974737084431	0.44146599683340587	0.2150206690005159	2.053132840138018	0.040059695723153	0.10161766559099059	PLA2G4A	5321	No significant
ENSG00000143845	32.18694682681989	-0.5050040656061613	0.3560532871840948	-1.4183384447874865	0.15609197761044083	0.2756233671421177	ETNK2	55224	No significant
ENSG00000230063	37.87032273469555	0.5745935032771204	0.3692321707506407	1.5561848311022974	0.11966414734814401	0.22727455773591346	NA	NA	No significant
ENSG00000123684	9315.809824983446	0.026421341059573212	0.12833235899197912	0.2058821427978626	0.8368829746181666	0.8933003336646504	LPGAT1	9926	No significant
ENSG00000123836	888.6036232731224	-0.32735260248464915	0.13366802060645128	-2.4489971572815374	0.014325457874959455	0.04663756048148019	PFKFB2	5208	No significant
ENSG00000229832	26.15835290161748	0.514523230377776	0.424762841070925	1.2113188363665344	0.2257732323078104	0.3579695355849209	NA	NA	No significant
ENSG00000117691	325.8013278594866	-0.07785595762211654	0.16938132783486443	-0.4596489980171896	0.64576818324357	0.753779068424756	NENF	29937	No significant
ENSG00000203705	668.6741260363139	-0.002118254181584058	0.1096567667526062	-0.019317131485036363	0.9845881175297381	0.9901807633290062	TATDN3	128387	No significant
ENSG00000279838	203.94440712702675	0.8444716567418984	0.20797559164889187	4.060436371627448	4.898108467758529e-5	6.097758536269355e-4	NA	NA	up-regulated
ENSG00000174175	1165.879894732884	0.8023767042044614	0.4670706622237317	1.717891465039426	0.08581641389535064	0.1780106630482492	SELP	6403	No significant
ENSG00000171161	2287.4385732602486	-0.07957041261127205	0.09958421725446992	-0.7990263397657069	0.4242751391303101	0.5607095863593811	ZNF672	79894	No significant
ENSG00000196878	31.194780506212904	-0.7427923732581679	0.30768289714402586	-2.4141490481041203	0.015772009007888787	0.050054639487647046	LAMB3	3914	No significant
ENSG00000133059	1847.1203613142895	-0.1297088492782997	0.05421057258460848	-2.3926854687959294	0.01672557235628628	0.05231367456477264	DSTYK	25778	No significant
ENSG00000074964	2875.224064840097	0.512522755313525	0.18066139825578997	2.8369245464815243	0.004555037520378258	0.019568798445389734	ARHGEF10L	55160	No significant
ENSG00000116918	1549.8867601740649	-0.16987845876482185	0.07008454544362924	-2.423907548939721	0.015354513824199214	0.049119096356467676	TSNAX	7257	No significant
ENSG00000176393	3855.42096461457	0.29050136299374363	0.14745538364513736	1.9700966883166324	0.04882729040197339	0.1173193620515133	RNPEP	6051	No significant
ENSG00000174606	1947.05375716291	0.03245436900699262	0.09500692633456229	0.3416000312725215	0.7326519136647955	0.8197051385100675	ANGEL2	90806	No significant
ENSG00000179914	22.395536770771393	0.7344783083846607	0.3469247716666499	2.1171111675196252	0.03425041412787611	0.0899522413595164	ITLN1	55600	No significant
ENSG00000235750	5260.708392026733	-0.057558194237629194	0.09841622205883953	-0.5848445818537641	0.5586522244694886	0.6809970227763542	KIAA0040	9674	No significant
ENSG00000226758	33.968573448904884	0.5535860506599722	0.4258661411941546	1.2999062313516712	0.19363310913253687	0.3213103414631361	DISC1-IT1	104472714	No significant
ENSG00000116903	2587.303278412345	-0.18348323244487708	0.04992310217458379	-3.675317126792848	2.375541504924132e-4	0.0020218252009941194	EXOC8	149371	No significant
ENSG00000151414	5372.8953820609295	-0.2557209894955017	0.07847459453316138	-3.2586468399966115	0.0011194492683223164	0.006618992634291429	NEK7	140609	No significant
ENSG00000177614	23.16317704668106	0.37145043411013673	0.42409599673816467	0.8758640424975973	0.3811039492775951	0.5199245036533069	PGBD5	79605	No significant
ENSG00000230184	18.467459164332606	0.33672432439842487	0.4113424179705871	0.8185985925295509	0.4130154702820642	0.5504779228274672	NA	NA	No significant
ENSG00000136643	1516.8613260655818	0.12462112191339973	0.09458751752007061	1.317521858917127	0.18766375894963233	0.3146434575194695	RPS6KC1	26750	No significant
ENSG00000133069	400.21472447317905	0.5387381636364819	0.31179458313574776	1.7278624863149992	0.08401288132985686	0.17520259178461997	TMCC2	9911	No significant
ENSG00000162877	22.207256195316678	-0.8565468136258186	0.7617516711015427	-1.1244436292305022	0.2608248720060871	0.39680800678370987	PM20D1	148811	No significant
ENSG00000233461	46.08918239837688	0.5180954540328345	0.24192533068198624	2.141551083436886	0.03222962362915667	0.08599899421480345	TSNAX-DT	122526782	No significant
ENSG00000225401	25.596335280405402	0.4511221931234967	0.37980392788383904	1.187776534163359	0.23492146173007167	0.3681122278924277	NA	NA	No significant
ENSG00000069248	2492.273840075418	-0.21944914956474296	0.03368850719371739	-6.514065710981349	7.314347467060683e-11	1.0804710770296345e-8	NUP133	55746	No significant
ENSG00000090104	191.2064950989202	-0.204749909156143	0.29069919573220887	-0.7043360014822949	0.4812235511819209	0.6135355255394755	RGS1	5996	No significant
ENSG00000285280	23.831500712877176	0.524572155063804	0.4104244558796804	1.2781210952438637	0.20120673191580496	0.33016019733409385	RGS2-AS1	102724954	No significant
ENSG00000185220	506.6969521711826	0.08990866673052517	0.07967910721372407	1.1283844645668815	0.2591575858740702	0.39503558267681554	PGBD2	267002	No significant
ENSG00000162769	595.9266836673153	-0.07994259211256216	0.11007053126140745	-0.7262851482265114	0.4676639821240159	0.6008611496683662	FLVCR1	28982	No significant
ENSG00000133065	993.9083259676001	-0.24999660497720166	0.153361339517524	-1.6301149022543293	0.10307721470164452	0.20410499540108734	SLC41A1	254428	No significant
ENSG00000228863	21.28298342977011	0.38429727751387566	0.3459628153873836	1.1108051513674033	0.2666522286486584	0.4024350149607099	NA	NA	No significant
ENSG00000277462	115.68880568989759	-0.3209273731546193	0.12733481262150884	-2.520342760534362	0.011724060659503937	0.040153027992646695	ZNF670	93474	No significant
ENSG00000035687	1963.5971475501663	-0.1673455684369088	0.06963788089591269	-2.40308243565078	0.016257522083568603	0.05124291441841224	ADSS2	159	No significant
ENSG00000230124	874.25501387659	0.19713243752503223	0.1387588818201934	1.4206833821310296	0.15540882571827608	0.27481899689164074	ACBD6	84320	No significant
ENSG00000007341	452.9333523443932	0.0013700735699474107	0.11423009721399588	0.011993980600233127	0.9904304174966803	0.9941160973549551	ST7L	54879	No significant
ENSG00000117222	1943.7509078985952	-0.24703812092237445	0.0477695712643664	-5.171453592397048	2.3227996331449763e-7	8.373772397429983e-6	RBBP5	5929	No significant
ENSG00000143324	2256.4093152858068	-0.015363597977425446	0.06612007727092666	-0.23235904450736178	0.8162591561806131	0.8798592023574063	XPR1	9213	No significant
ENSG00000118193	121.93984730102265	-0.4413723423814181	0.24472678220262403	-1.803531016952527	0.07130485877882123	0.15530973933025205	KIF14	9928	No significant
ENSG00000286619	73.48281763644968	1.4681387961140169	1.0301755746023442	1.4251345424111126	0.15411831333598347	0.27318369612873056	NA	NA	No significant
ENSG00000198756	232.19065227466646	0.5829750868281955	0.38193815478372667	1.5263599080806851	0.12692025648644484	0.2372462680702149	COLGALT2	23127	No significant
ENSG00000135749	1479.2309709755082	-0.0965697841057523	0.17835721170023816	-0.541440310628176	0.5882041288844655	0.7071359376602819	PCNX2	80003	No significant
ENSG00000143786	37.02941325583669	-0.30366863556326373	0.24679074121111239	-1.2304701305771284	0.21852110555909446	0.34985731989768065	CNIH3	149111	No significant
ENSG00000054282	629.5029576434935	0.14359514517835636	0.0886082850838723	1.6205611590658386	0.10511178790450745	0.20698791353670448	SDCCAG8	10806	No significant
ENSG00000183780	52.56248387246981	-0.7144429820274059	0.3340380598201078	-2.138807123991082	0.032451292275343865	0.08645785848947063	SLC35F3	148641	No significant
ENSG00000162702	2207.0392879746455	-0.32332594502101847	0.06463496270597252	-5.002338231273426	5.663910458858364e-7	1.7386518830625116e-5	ZNF281	23528	No significant
ENSG00000054267	4046.4395862609376	-0.08192073909214649	0.06681406302370911	-1.2261002457383372	0.22016095339812478	0.3517186495051238	ARID4B	51742	No significant
ENSG00000175137	2495.6187910517488	0.04565503580621342	0.09325830957208435	0.4895546146579485	0.6244490989048674	0.7378945356577743	SH3BP5L	80851	No significant
ENSG00000134245	34.951357761506856	0.1112174043685426	0.2571025752865323	0.4325798924596321	0.6653199998892363	0.7694463551107504	WNT2B	7482	No significant
ENSG00000069275	8194.497378323038	-0.5534237392197968	0.09325574898477382	-5.934473158433977	2.947905519917981e-9	2.4145274744449705e-7	NUCKS1	64710	No significant
ENSG00000143674	255.187159499453	0.006974094998314733	0.15782391672941457	0.044189088338693665	0.9647536798028744	0.9788262618421383	MAP3K21	84451	No significant
ENSG00000134375	705.5972417427182	-0.08141280041238737	0.08635859759649714	-0.9427295333439923	0.34581926313083455	0.48480525027251603	TIMM17A	10440	No significant
ENSG00000097046	301.9639422474759	-0.23666026923482245	0.16368881808556474	-1.4457937445129176	0.14823506118462482	0.26580707441883417	CDC7	8317	No significant
ENSG00000223525	20.53882626133281	0.7511522716076743	0.3946473712411058	1.903350500588449	0.05699482536143578	0.13184707653890015	NA	NA	No significant
ENSG00000203737	89.55720805058745	0.4341077371644847	0.350341765829532	1.239097873862151	0.21530925431319486	0.34622988635487045	GPR52	9293	No significant
ENSG00000185420	354.9023687485671	-0.12200801678136831	0.15351995841875127	-0.7947371666723041	0.42676640774742086	0.5631585248164408	SMYD3	64754	No significant
ENSG00000076321	862.5396524322008	-0.043873772235783565	0.05432489535706318	-0.8076181637794763	0.41931042712254235	0.5561614200986699	KLHL20	27252	No significant
ENSG00000135778	703.6426801811178	-0.0048045703369458135	0.14374177033260865	-0.033425011573381666	0.9733356644521828	0.983264798946335	NTPCR	84284	No significant
ENSG00000117280	3822.2135975743167	-0.13138043533600033	0.11556544503981604	-1.1368487811450516	0.2556015067731586	0.39107744506982584	RAB29	8934	No significant
ENSG00000136636	347.628731578015	-0.10665750910398786	0.12084950324119291	-0.8825647292163006	0.3774714923058345	0.5162949915830407	KCTD3	51133	No significant
ENSG00000163874	1033.2819880214513	0.35347443644098286	0.0761516310654325	4.641718522578507	3.4552334316247277e-6	7.279246585278634e-5	ZC3H12A	80149	No significant
ENSG00000054392	181.36241171334774	-0.2700325515623019	0.1396831152664241	-1.9331796190774828	0.053214074555071385	0.1250987525216324	HHAT	55733	No significant
ENSG00000122223	3027.777779804209	0.0773406106175549	0.13257883831988418	0.5833556214374775	0.5596539262071846	0.6818861405922098	CD244	51744	No significant
ENSG00000188739	58.34904925454719	0.4338323398483495	0.2972863351160612	1.4593080427964524	0.1444803427391575	0.2609967481739619	RBM34	23029	No significant
ENSG00000143341	17.45209254962633	0.2368052459606869	0.36609784392622496	0.6468359480653135	0.5177381239535086	0.6465481921311618	HMCN1	83872	No significant
ENSG00000229739	59.90127575485291	0.20336872224282299	0.2867530412417655	0.7092120849430155	0.4781928751557552	0.6106042628199955	PDC-AS1	102724919	No significant
ENSG00000239149	14.774784502184904	0.32541422732832004	0.2899637940707941	1.1222581369895814	0.2617527000890833	0.3977805901821963	SNORA59B	677882	No significant
ENSG00000264773	40.643815464376	0.9952644279777979	0.24033494786287435	4.14115565309152	3.4556035265919226e-5	4.627182476249291e-4	MIR4420	100616164	up-regulated
ENSG00000199879	49.89209233015322	2.67399115005527	0.40159860556456406	6.65836761633222	2.768855241705614e-11	4.8532494676616e-9	RNVU1-22	106481627	up-regulated
ENSG00000201544	18.342269729657406	1.1061829385849107	0.397740838730951	2.7811650976408293	0.0054164183904003745	0.022314420790297138	SNORA16B	692157	up-regulated
ENSG00000252906	22.785732462416565	0.3532835529408418	0.3475640109650398	1.016456082319689	0.30941225090428176	0.4467362383731673	SCARNA3	677679	No significant
ENSG00000162545	73.28867209560563	0.009610015230059775	0.3136295344679693	0.030641295458228714	0.9755556085857049	0.9844294016862541	CAMK2N1	55450	No significant
ENSG00000090432	1087.6223208753108	-0.1185905192576979	0.11237439635516892	-1.0553161850398944	0.29128074127966624	0.4286431729619671	MUL1	79594	No significant
ENSG00000158825	756.3498623068264	0.47812555966680953	0.28293496570691906	1.689877949415699	0.09105130698707838	0.18570482998248894	CDA	978	No significant
ENSG00000158828	1133.9696324199585	0.05010493672435964	0.11682778283798854	0.42887860667391836	0.668011569732263	0.7715410381040528	PINK1	65018	No significant
ENSG00000117242	622.3872450352361	0.09586773324554755	0.10098968915252725	0.9492823876381689	0.34247700874356574	0.48127451369014834	PINK1-AS	100861548	No significant
ENSG00000234473	40.51098400991757	0.4998198801770228	0.36502391211794144	1.369279829578748	0.1709118205227	0.29466116152510047	ZNF101P2	730190	No significant
ENSG00000134371	2947.5090994029433	-0.17697617474911623	0.06344392243100082	-2.7894898040326677	0.005279115865389905	0.021875258366088477	CDC73	79577	No significant
ENSG00000162630	90.48699476630618	-0.9449394677213536	0.3700399164376376	-2.5536149635375973	0.010661107741577311	0.03740350210055386	B3GALT2	8707	down-regulated
ENSG00000066557	754.1504746362265	-0.1894135313233911	0.06655828275340385	-2.845829602082159	0.004429589107757159	0.019123605389351598	LRRC40	55631	No significant
ENSG00000118454	1488.5536114749564	-0.24703646004129187	0.05818879524598032	-4.245430052246307	2.1817456364280175e-5	3.2353331231226983e-4	ANKRD13C	81573	No significant
ENSG00000116761	34.58589806463471	-0.6023331235986004	0.29839392077549487	-2.018583763480164	0.043530499998015885	0.10792116039112057	CTH	1491	No significant
ENSG00000007968	1206.3540748610494	0.056160656714099526	0.22545239231509864	0.24910206601670387	0.8032818313725414	0.8711207040956447	E2F2	1870	No significant
ENSG00000117318	428.2024205608272	-0.881905947224831	0.22797358922853944	-3.86845664977769	1.0952640328075979e-4	0.0011135607869519476	ID3	3399	down-regulated
ENSG00000142676	9035.159781873122	-0.3842008014316604	0.1872050868626569	-2.052298940538563	0.040140618917590624	0.10168879439045071	RPL11	6135	No significant
ENSG00000057757	1285.9693801970263	-0.18865044407091813	0.07420458571488554	-2.542301695420349	0.01101250718681945	0.03829257676175269	PITHD1	57095	No significant
ENSG00000011009	2275.9671592804684	0.013300671550193358	0.09266282044957085	0.14353838449620554	0.8858649986513035	0.9280087076476242	LYPLA2	11313	No significant
ENSG00000117308	318.05278181708775	0.2656701431950665	0.10342172866243375	2.568803931543322	0.010205017892356408	0.0361506777722763	GALE	2582	No significant
ENSG00000158716	404.74450116298596	0.0587236895941004	0.14526214357352907	0.40426010624285974	0.6860214583136841	0.785715115089013	DUSP23	54935	No significant
ENSG00000181036	2391.2030804201086	0.21551504660716167	0.31456346630805404	0.6851242108201668	0.4932655437085129	0.6245725962669084	FCRL6	343413	No significant
ENSG00000158714	372.53146743238295	0.16075456079279546	0.20864891491343238	0.7704548133379553	0.4410301494291689	0.5768937656115278	SLAMF8	56833	No significant
ENSG00000272668	82.93990052439779	0.3595356862309399	0.3873216110122381	0.92826136215668	0.353272011240592	0.4926919011000236	LOC107985216	107985216	No significant
ENSG00000279430	59.69988714095198	1.6440283144607926	0.30962582142577266	5.309726129721127	1.0979008743410758e-7	4.614869670371793e-6	NA	NA	up-regulated
ENSG00000269967	65.68648854616565	1.1869927891737952	0.39712165000610006	2.988990373996387	0.0027990094976005284	0.013434019297355439	NA	NA	up-regulated
ENSG00000163399	14134.255235954784	-0.16873149947874416	0.06569546624258372	-2.568388796506822	0.010217248833536006	0.03617207383442115	ATP1A1	476	No significant
ENSG00000233154	30.554621920984786	0.6735995278756227	0.37685914148203986	1.7874039759964924	0.07387221947478514	0.15944246557739614	LINC01762	101929023	No significant
ENSG00000224950	135.73431183035115	0.9569149849666533	0.2414757400760312	3.962778971773141	7.408236219750375e-5	8.382928628778863e-4	NA	NA	up-regulated
ENSG00000177888	1352.4819021779651	-0.22655026768051714	0.07557504129366206	-2.9976863234544644	0.00272037510964417	0.013153857909473933	ZBTB41	360023	No significant
ENSG00000243364	205.11681379178737	0.05153396606314356	0.0869362020962003	0.592779127918632	0.5533289778766536	0.6767671707642163	EFNA4	1945	No significant
ENSG00000143590	22.900776008302554	0.3670981550135622	0.23871534875585596	1.5378070866696076	0.12409579034564562	0.23341034587171117	EFNA3	1944	No significant
ENSG00000169242	32.58514085466224	-2.3307650356825778	0.4253022982551538	-5.4802549745082025	4.247133234832968e-8	2.145353064557702e-6	EFNA1	1942	down-regulated
ENSG00000169241	965.5963307121834	-0.05076676291360493	0.09949672742338508	-0.5102355045063827	0.6098864810725424	0.7258344812764478	SLC50A1	55974	No significant
ENSG00000163463	102.16854901948652	1.0593946661994815	0.27732337828941406	3.820069814286986	1.334139057922206e-4	0.0013006000782680995	KRTCAP2	200185	up-regulated
ENSG00000169231	553.440739851187	0.5757707010999851	0.15325435591630762	3.75696141005228	1.7198900614135692e-4	0.0015833105565366092	THBS3	7059	No significant
ENSG00000177628	1650.183744402571	0.2526465496040105	0.1278734552217188	1.9757544610486093	0.048182593409657366	0.11620039863572844	GBA1	2629	No significant
ENSG00000116521	1748.8647360661985	-0.14026076736755086	0.05909159179212081	-2.373616332099773	0.0176148432125745	0.05442569086885631	SCAMP3	10067	No significant
ENSG00000176444	2053.7981162654137	0.3951482393750061	0.08560482367573996	4.615957634254078	3.912867703567027e-6	8.106943866208375e-5	CLK2	1196	No significant
ENSG00000143630	82.44330169832615	0.545633423305586	0.17728309605599799	3.0777521119849918	0.0020856833144584663	0.01073021929434341	HCN3	57657	No significant
ENSG00000234219	34.347405860627305	0.8654884330801692	0.3809543565884865	2.271895354684406	0.023092831550599806	0.06676511167704634	NA	NA	No significant
ENSG00000174059	42.85825227331388	-0.3963450338548646	0.35201775840547517	-1.1259234069615618	0.2601979407653683	0.396070300107284	CD34	947	No significant
ENSG00000142657	8820.08657272689	0.06125738115425076	0.19525876380158286	0.31372410621476127	0.7537305903435635	0.8343684342264736	PGD	5226	No significant
ENSG00000160049	1793.833563780745	-0.15500980339776732	0.057048396373522575	-2.717163202675243	0.006584413107882533	0.025946850934119838	DFFA	1676	No significant
ENSG00000122188	1353.2834752945525	-0.4541538178701149	0.18806346893934517	-2.4148965263242594	0.015739680359546357	0.04998939144845074	LAX1	54900	No significant
ENSG00000182004	268.11186644524224	0.23550711265928842	0.14671026766651246	1.605253104674448	0.10843811491877126	0.21175393029146866	SNRPE	6635	No significant
ENSG00000238231	15.404859124809905	1.3552970658574996	0.4198547136932419	3.228014409879221	0.0012465269471013411	0.007177767519314162	NA	NA	up-regulated
ENSG00000240750	16.549833078811428	0.5835695298712257	0.4078777156705299	1.430746293437158	0.15250294033750522	0.27093771926168575	RN7SL559P	106481849	No significant
ENSG00000158156	1012.1053101749849	0.160032913049555	0.0940734701427573	1.7011481856330342	0.08891516460767157	0.18279439423449068	XKR8	55113	No significant
ENSG00000182118	97.05519063327121	-0.3183199777519183	0.20166455629120467	-1.5784626887645175	0.11445935328208608	0.2199828447728514	FAM89A	375061	No significant
ENSG00000143633	392.2280112046297	0.16588875659457283	0.08428565262025642	1.9681731283730335	0.04904812098896922	0.11775311117581871	FSAF1	128061	No significant
ENSG00000281912	21.15672927487772	-0.04630765415952467	0.3322212872500737	-0.13938798005037947	0.8891435701679823	0.9301091249644541	LINC01144	400752	No significant
ENSG00000132773	557.5075719355036	0.09913687716890397	0.07374061093372346	1.3443999976892809	0.1788190745775775	0.30422772863913533	TOE1	114034	No significant
ENSG00000070759	270.2844151626922	0.016042253721015542	0.08489677637994125	0.18896187116953808	0.8501227007670271	0.9024240813192966	TESK2	10420	No significant
ENSG00000280670	142.73374427376496	-0.81087246006992	0.39299775599527215	-2.0633004837810702	0.03908408814001923	0.09979109933259388	CCDC163	126661	No significant
ENSG00000132763	278.74700006391254	-0.3424627154413017	0.11045894371753738	-3.1003620342146134	0.001932842352801013	0.0101161124992225	MMACHC	25974	No significant
ENSG00000215795	21.05834546443007	0.5844638662806301	0.3341422498069408	1.7491468577179898	0.08026563731672717	0.16973049715135646	LOC100131465	100131465	No significant
ENSG00000259865	401.7751423448553	0.08767389221433312	0.18416056145922052	0.476073115327394	0.6340222895555795	0.7447688612732818	NA	NA	No significant
ENSG00000169224	109.54525152035052	0.893226306437605	0.3606518835839396	2.476699407642805	0.01326035282709495	0.044045378880674675	GCSAML	148823	up-regulated
ENSG00000233355	772.3223138543434	-1.2149156231758957	0.3646170551072557	-3.332031802019015	8.621440353342734e-4	0.005443619415438583	CHRM3-AS2	100506915	down-regulated
ENSG00000162636	2457.677737059263	0.11377481448060064	0.09254360186366527	1.229418481552221	0.21891494443611728	0.3504238489567364	EEIG2	284611	No significant
ENSG00000162639	712.8460308813518	0.04112998009723347	0.10111948667585907	0.4067463300034008	0.6841943090013028	0.7840322860992963	HENMT1	113802	No significant
ENSG00000285923	19.493159772312104	0.17704782378074074	0.29770013450269145	0.5947186556583167	0.5520315494358894	0.6755574250165657	NA	NA	No significant
ENSG00000134186	2757.5227996407234	0.31256404980412794	0.10039532720299538	3.113332647167291	0.0018498738845326888	0.009760562747769106	PRPF38B	55119	No significant
ENSG00000116266	2711.609170715018	0.07988828115927184	0.05204664572619123	1.534936210482244	0.124799497817732	0.23430651218393386	STXBP3	6814	No significant
ENSG00000244716	67.09416987191149	-0.9907015516448655	0.22081399122431966	-4.4865886719942285	7.23726044789159e-6	1.3452248264119173e-4	RPL17P7	100132742	down-regulated
ENSG00000273382	33.41326921968319	0.2857270420939498	0.21873430778017955	1.3062744705832594	0.19145923560694963	0.31878953944320443	NA	NA	No significant
ENSG00000215717	2967.6136367849144	-0.17117032368008644	0.08303249681734522	-2.0614859270898083	0.03925670469622039	0.10005936762731438	TMEM167B	56900	No significant
ENSG00000132676	2587.868272913152	-0.21698916954908753	0.06272972031931162	-3.4591126573584683	5.419581701877749e-4	0.0038136526900226842	DAP3	7818	No significant
ENSG00000203761	104.5762804828394	0.5726145145181469	0.2655257707838483	2.1565308437962685	0.03104223801610374	0.08363177804277072	NA	NA	No significant
ENSG00000132718	2541.746597540401	0.060918986477870814	0.15453473034143697	0.39420903212678	0.6934267178384665	0.7911464889847453	SYT11	23208	No significant
ENSG00000132680	1791.4618901798456	0.18662206992126976	0.11325512464979778	1.6478024327670278	0.09939321966745547	0.1985825093276142	KHDC4	22889	No significant
ENSG00000273002	33.06536510233777	0.8552215249647179	0.2912413557052236	2.936470072712888	0.0033197085042643132	0.015385269900223195	ARHGEF2-AS2	107985209	up-regulated
ENSG00000163479	7725.934521140518	-0.37563712537315536	0.08711951360015203	-4.311744979399195	1.61971184065638e-5	2.5553833612083736e-4	SSR2	6746	No significant
ENSG00000160803	1753.242613811171	-0.10664152945360902	0.05692721360876271	-1.8732961389347513	0.06102750276097662	0.13870462505114084	UBQLN4	56893	No significant
ENSG00000132698	36.833724029891656	1.8499437160759287	0.5046564202070216	3.6657488976699026	2.466158197834573e-4	0.0020812142942534615	RAB25	57111	up-regulated
ENSG00000198952	4392.918393247587	-0.01144764830545206	0.0795463573852338	-0.14391165958753366	0.8855702285134868	0.9278662780431822	SMG5	23381	No significant
ENSG00000163472	342.13898874134327	0.14476711715375695	0.09704112508266424	1.4918120233090604	0.13574843108063567	0.24929833475936622	TMEM79	84283	No significant
ENSG00000163468	3628.221642146143	-0.2547454946939599	0.07340231927106192	-3.4705374056810028	5.194179915324358e-4	0.003683302120310238	CCT3	7203	No significant
ENSG00000224805	25.117380294065818	0.6123730854177428	0.38882222546818324	1.5749436254071656	0.11526945768581641	0.22089596196534617	LINC00853	100874253	No significant
ENSG00000162366	202.6191495603362	0.10052082765008466	0.5038355220158715	0.19951119612983167	0.8418628861579165	0.8971809167175754	PDZK1IP1	10158	No significant
ENSG00000237424	183.59059430664087	0.28318880271844177	0.1729418898796251	1.6374795193666103	0.10153031487245252	0.2018171194243987	FOXD2-AS1	84793	No significant
ENSG00000143061	24.26805180335672	0.21888502934472567	0.3250625880209556	0.6733627227831428	0.5007165579834202	0.6315248320683292	IGSF3	3321	No significant
ENSG00000135821	10354.57241790127	0.46996565662607354	0.16417927972295715	2.862515034900341	0.004202933195489457	0.01840345067462883	GLUL	2752	No significant
ENSG00000168275	240.49265680631348	0.13319385520821542	0.14215944597491603	0.9369328523671752	0.34879309899659766	0.4879595689370551	COA6	388753	No significant
ENSG00000153207	4449.3350606780195	-0.24479441902848387	0.06610450498366839	-3.7031427599217657	2.129449699546937e-4	0.0018578892152144703	AHCTF1	25909	No significant
ENSG00000156869	302.62618403890843	0.03952464043945348	0.1703175122912772	0.23206445366497835	0.8164879531272632	0.8799975922286583	FRRS1	391059	No significant
ENSG00000033122	53.58618577782395	-0.4674953128253704	1.0729695632188148	-0.4357023058724288	0.6630527325222645	0.7677612212145543	LRRC7	57554	No significant
ENSG00000116678	605.6175014039569	0.17598304337517554	0.18666533940776056	0.9427730072091739	0.34579702121463635	0.48480525027251603	LEPR	3953	No significant
ENSG00000159352	1838.0459996706365	-0.11036655987972	0.11926054969407898	-0.9254238737187327	0.3547454652176061	0.4942155499507608	PSMD4	5710	No significant
ENSG00000158710	24589.565309643804	0.21254714945602265	0.14611767004402423	1.4546300210781056	0.1457717152335374	0.26257184509438325	TAGLN2	8407	No significant
ENSG00000162734	4683.7174366777335	0.24302444787264932	0.1598887010283966	1.5199601116872392	0.12852100104245767	0.23962515756538647	PEA15	8682	No significant
ENSG00000049239	8234.136747180399	-0.1137067604618776	0.08436406444748781	-1.3478103645972874	0.1777193834528526	0.30320153890019097	H6PD	9563	No significant
ENSG00000186564	57.71585124009913	0.11834639311974707	0.2620150767369946	0.4516777988258316	0.6515011142985707	0.7579154132491768	FOXD2	2306	No significant
ENSG00000244038	5555.983934322913	-0.25512342842032265	0.11750284002709933	-2.1712107414721573	0.0299152457640391	0.08127547300747397	DDOST	1650	No significant
ENSG00000126091	284.7367742212912	0.4050497068795364	0.28164485395564987	1.4381576698124898	0.1503893227160972	0.2681824995791446	ST3GAL3	6487	No significant
ENSG00000162383	91.53933849876195	0.6264087225984801	0.46872247423112434	1.3364170848133934	0.18141298512521706	0.3075545800633334	SLC1A7	6512	No significant
ENSG00000171163	626.0921428723436	0.5470242502450965	0.17374736712285146	3.1483887169254907	0.0016417321948570805	0.00888683922934645	ZNF692	55657	No significant
ENSG00000172456	195.52881583504762	-0.1920904215051222	0.15842534281061338	-1.2124980643706298	0.22532178308734627	0.3574801062595045	FGGY	55277	No significant
ENSG00000162946	1275.8648332290395	0.12596887830815068	0.15239686259713237	0.8265844595577719	0.40847262860329264	0.5464591844114268	DISC1	27185	No significant
ENSG00000157870	824.0687578306819	-0.2557442509927653	0.10207883646021576	-2.5053601692691627	0.012232675654184504	0.04143989984076649	PRXL2B	127281	No significant
ENSG00000179085	169.85608444101652	0.16143784903232605	0.14473673933881004	1.1153895670844212	0.2646835183550129	0.40077511314155717	DPM3	54344	No significant
ENSG00000285646	636.8628345754385	2.4050831689068515	0.2965458114664198	8.110325878533605	5.048418302191758e-16	4.4244338000408567e-13	NA	NA	up-regulated
ENSG00000201801	130.64696809086374	1.603639146444217	0.282742968601452	5.67172069521796	1.413703288268821e-8	8.849782584562819e-7	RNU5E-4P	100873829	up-regulated
ENSG00000116685	3884.2348510902766	-0.16065469648602915	0.12289521076504804	-1.3072494484196782	0.19112800659841067	0.3185406199160352	KIAA2013	90231	No significant
ENSG00000083444	2244.832388057778	0.38580659708886245	0.1743435913900489	2.2129095426611896	0.02690388266922774	0.07507391024868414	PLOD1	5351	No significant
ENSG00000116691	1415.5549732626178	0.27268866885375154	0.13305112316533962	2.0495029456826717	0.04041296009691714	0.10214251832426295	MIIP	60672	No significant
ENSG00000120949	900.4378668458413	0.3515585260416695	0.21471662677091757	1.6373139394405136	0.10156488979508668	0.20186295366008383	TNFRSF8	943	No significant
ENSG00000162521	9415.426923412282	-0.1658763255574269	0.06545124224805701	-2.534349538069327	0.011265629559059557	0.039005234883591804	RBBP4	5928	No significant
ENSG00000162522	442.1358307736424	0.7321007929888329	0.27841995751317006	2.62948389019204	0.00855145834762316	0.03163705816916623	NHSL3	57648	up-regulated
ENSG00000116497	2196.7714089743604	-0.017799196820469487	0.08642895496370166	-0.20594020635728819	0.8368376184035458	0.8933003336646504	S100PBP	64766	No significant
ENSG00000143222	1332.9365977715904	-0.00423187111491923	0.1234783838249723	-0.03427216152195357	0.9726601237111588	0.9831455168219294	UFC1	51506	No significant
ENSG00000143224	542.6497809076118	0.3256802746825559	0.11741144085463205	2.773837645734907	0.005539931813944096	0.022706615937948982	PPOX	5498	No significant
ENSG00000158850	1912.452159301881	-0.08445092215527691	0.07639231223652557	-1.1054898023481776	0.2689474107262012	0.40478363517163446	B4GALT3	8703	No significant
ENSG00000158859	69.30836048752231	0.00844815854293121	0.23411010343936195	0.036086262057115404	0.9712135764843863	0.9823099577967872	ADAMTS4	9507	No significant
ENSG00000158869	6705.296365778826	0.9475139387053356	0.22093396837492207	4.288674782220074	1.7974232763125432e-5	2.791223761226868e-4	FCER1G	2207	up-regulated
ENSG00000158882	568.1719238814596	0.34754953745911416	0.09732781737413922	3.57091679270988	3.5573389954827897e-4	0.002739588660493073	TOMM40L	84134	No significant
ENSG00000283696	91.25043660886178	0.17434756476925947	0.1416518505989055	1.2308174163070666	0.21839116014486734	0.34971316051701395	NA	NA	No significant
ENSG00000288093	24.229125876837735	0.5084910244468507	0.2779372751542412	1.8295171965137231	0.06732216556328889	0.1492566301534692	NA	NA	No significant
ENSG00000215840	29.34111009629793	0.46375322011337505	0.2929570701197905	1.583007434924666	0.11341976978952009	0.218772803793715	NA	NA	No significant
ENSG00000188092	278.72199726197823	0.203809220927297	0.18271556077245665	1.1154453406467617	0.2646596290573258	0.40077356182434615	GPHRB	51463	No significant
ENSG00000206585	81.22408262310135	1.926121858961224	0.3826426897886491	5.033734892531484	4.810147736401949e-7	1.5191399914171776e-5	RNVU1-7	26864	up-regulated
ENSG00000198658	18.548797096622266	0.41472887016609516	0.3155209637290892	1.3144257207650623	0.1887029795498859	0.3157997104618674	NA	NA	No significant
ENSG00000116688	4953.077790940219	0.05189556855855735	0.14183223157969005	0.36589404242292584	0.7144441420371237	0.8062046559986289	MFN2	9927	No significant
ENSG00000084073	2302.972627909243	-0.09583659266979175	0.09526996338584502	-1.005947617316193	0.3144407687793122	0.4520601866112028	ZMPSTE24	10269	No significant
ENSG00000049089	337.07463895087403	0.2181183681821577	0.16145773122236004	1.350931705349956	0.176717310784359	0.30198898541759234	COL9A2	1298	No significant
ENSG00000213172	44.074180467164226	1.2831052158834129	0.30571563387947537	4.197054627534231	2.7040872630931418e-5	3.819278126309153e-4	NA	NA	up-regulated
ENSG00000187801	109.3630906503411	-0.23593237952675844	0.18054474192284897	-1.3067806739427388	0.19128721057666864	0.3187150405881985	ZFP69B	65243	No significant
ENSG00000260920	101.72857906495662	-0.30756452132488277	0.22805942514983565	-1.3486157001527652	0.1774604351319004	0.30299303594310834	NA	NA	No significant
ENSG00000158887	150.83840436265177	0.4270173695709995	0.16233340753631634	2.6304959407414	0.008526038780904922	0.03158010211251086	MPZ	4359	No significant
ENSG00000228172	60.176782104810044	0.05810068939339024	0.2202819656547687	0.26375599664135496	0.7919679437330256	0.8629624591416432	NA	NA	No significant
ENSG00000117640	1161.9991089395533	0.23633545438478734	0.08077766161400136	2.9257526110884946	0.003436240718039742	0.015795683748890968	MTFR1L	56181	No significant
ENSG00000127423	17.491991443812573	0.02624497860652144	0.37031754662390803	0.07087155022976986	0.9434999860506957	0.9657141414130052	AUNIP	79000	No significant
ENSG00000182749	746.6606567057073	-0.03450513103680843	0.1173842603604935	-0.2939502360098473	0.7687959301116223	0.8457575511828604	PAQR7	164091	No significant
ENSG00000117632	793.424203639466	-1.0596995522530777	0.1501843457244005	-7.0559920685589	1.7137360102029809e-12	4.693494497943414e-10	STMN1	3925	down-regulated
ENSG00000187147	3927.541075533646	-0.03938614216285393	0.06442002821054374	-0.611395916098148	0.540937505639681	0.6660732419285093	RNF220	55182	No significant
ENSG00000126106	139.28256694806404	0.2918323985689307	0.18450345269847038	1.5817178177465625	0.11371400329932031	0.21903738231223893	TMEM53	79639	No significant
ENSG00000198520	635.5764449938799	-0.3626989600488172	0.1353415050996598	-2.679879758849592	0.007364861013113131	0.028328128996674775	ARMH1	339541	No significant
ENSG00000199377	495.2993697696712	1.6465178718588704	0.24772076264465648	6.646668830988225	2.998005282318596e-11	5.151866332203955e-9	RNU5F-1	26828	up-regulated
ENSG00000200169	198.66576716800887	1.980977828945101	0.3967822399758831	4.992607101228894	5.956966071720041e-7	1.8127378698803623e-5	RNU5D-1	26830	up-regulated
ENSG00000142945	84.88476409514317	-0.968958377037249	0.2827506625054794	-3.4269004657715754	6.105128070459856e-4	0.004185009183379756	KIF2C	11004	down-regulated
ENSG00000142937	21128.160737954222	-0.6138695336716975	0.14296528818119955	-4.293836227529974	1.7561203572008087e-5	2.7458766834090786e-4	RPS8	6202	down-regulated
ENSG00000200913	26.116380754432903	0.23389786476023533	0.262914823413302	0.8896336148857912	0.37366265039596536	0.512886369314055	SNORD46	94161	No significant
ENSG00000142959	16.7725627924473	-9.633976725254745e-4	0.37440487401579897	-0.0025731440464229144	0.997946930358224	0.998402613888068	BEST4	266675	No significant
ENSG00000173846	1077.589345478726	0.3624878343469252	0.15698361544765788	2.3090806853520798	0.020939104337260765	0.06190261778099287	PLK3	1263	No significant
ENSG00000117425	56.827145653816395	0.881823186092928	0.26125069913453336	3.37539072245248	7.37109588762089e-4	0.0048480513590326065	PTCH2	8643	up-regulated
ENSG00000070785	430.35408502810054	-0.10439859100852521	0.07425970684811345	-1.4058578391920682	0.15976634288899524	0.28037489569065965	EIF2B3	8891	No significant
ENSG00000126107	2158.7754433686114	0.17780458243928887	0.07418629123391264	2.396730979294587	0.016542063824119293	0.05195644093226788	HECTD3	79654	No significant
ENSG00000126088	717.7088994547771	5.92856119139408e-4	0.10761285350415302	0.005509157129789596	0.995604350818369	0.9969694390507525	UROD	7389	No significant
ENSG00000162408	3197.1431554826645	-0.3019500489720352	0.08495730923516624	-3.554138563124943	3.792193598185023e-4	0.002881212370567277	NOL9	79707	No significant
ENSG00000204859	978.729625127305	0.27241837729976437	0.10504572358601681	2.593331437016513	0.009505112055429352	0.03417480985158129	ZBTB48	3104	No significant
ENSG00000230735	58.34373344462878	0.35259906603712454	0.42413631407108077	0.8313343006466375	0.40578480260209904	0.5442341433934954	NA	NA	No significant
ENSG00000171488	5808.234606144543	-0.18105961550843766	0.08069701747689276	-2.2436964979564866	0.0248519355973587	0.07077249831852206	LRRC8C	84230	No significant
ENSG00000237200	22.898609082412396	0.821321474146568	0.34995044233745676	2.346965097859681	0.01892702764055111	0.057426508652168924	NA	NA	No significant
ENSG00000273058	26.249892187082498	0.287190620443924	0.2963152575768287	0.969206320297095	0.33244225826842955	0.47125336861536865	NA	NA	No significant
ENSG00000119285	3181.109254431998	-0.24256633687887086	0.08700921726218831	-2.7878234572313887	0.005306345216997147	0.021967316713161548	HEATR1	55127	No significant
ENSG00000226498	17.14099280727751	0.6653303634793741	0.40404174177766267	1.6466871975952777	0.0996223570101654	0.19892693935682151	RPSAP21	729079	No significant
ENSG00000117758	2394.7466710160425	0.14667423969383403	0.11229778841494135	1.3061186846518418	0.1915121998342331	0.31879627315274267	STX12	23673	No significant
ENSG00000117751	1552.8478122302956	-0.2533398109855576	0.08322449839063631	-3.044053324256036	0.0023341376361590087	0.011659380018978371	PPP1R8	5511	No significant
ENSG00000130775	12684.918345965667	0.3149871266769393	0.15308967754527109	2.057533412622105	0.039634944330075986	0.10081574578690639	THEMIS2	9473	No significant
ENSG00000117748	2165.119316916631	-0.3321259887060941	0.08459697021722806	-3.925979711250428	8.63774365519267e-5	9.34615441750779e-4	RPA2	6118	No significant
ENSG00000207005	91.09017726334102	1.597467392280982	0.33067548881148773	4.8309216931154815	1.3590245083880893e-6	3.5134191125407716e-5	RNU1-2	26870	up-regulated
ENSG00000159363	2610.022628824517	0.01095659632429683	0.09282485661250339	0.11803515485119521	0.9060398030306023	0.941546550514045	ATP13A2	23400	No significant
ENSG00000117118	1586.7898445379035	-0.02885267623825953	0.10871991677037282	-0.26538537827617387	0.7907125989054563	0.8622624453267163	SDHB	6390	No significant
ENSG00000117115	3319.2616338966477	0.20468307767404728	0.2699585601718273	0.7582018423263464	0.44833015848751834	0.583826108265527	PADI2	11240	No significant
ENSG00000143498	207.81579365190066	0.12458976370543881	0.10432484832725142	1.1942482131833	0.23238088853247857	0.3652414108856962	TAF1A	9015	No significant
ENSG00000154305	3344.5439965415644	0.10805208328713278	0.06768253499722271	1.5964544367548674	0.1103873706586461	0.21441860190935746	MIA3	375056	No significant
ENSG00000272750	112.05869449787852	0.1844868120745484	0.21148128849525646	0.8723552489547388	0.3830146058694599	0.5217595408160327	NA	NA	No significant
ENSG00000186063	2252.8620974259597	-0.2629028630185375	0.09019955661398019	-2.914680214489987	0.003560531725244663	0.0161807104174458	AIDA	64853	No significant
ENSG00000162819	3968.3578054710124	0.03553380923743979	0.06604092189986262	0.5380574379521754	0.5905373952009467	0.709551649512078	BROX	148362	No significant
ENSG00000187554	1807.6953869285044	0.26316570509211623	0.1550206047908737	1.6976175873338433	0.0895799612254018	0.1837731227011754	TLR5	7100	No significant
ENSG00000164010	955.1737397172064	0.04896727836924724	0.09526898876813654	0.513989693838597	0.6072591962430534	0.7238873226161752	ERMAP	114625	No significant
ENSG00000164011	253.69230203114574	0.05519697684680852	0.10399672373350405	0.5307568821903763	0.595587262833009	0.7138576000367193	ZNF691	51058	No significant
ENSG00000284138	29.52736765624828	1.2043845211977284	0.43719302704511176	2.7548118261123458	0.005872589986699586	0.023838526467547555	ATP6V0CP4	112436690	up-regulated
ENSG00000154309	334.8274463154915	0.04713758436654363	0.11871714335254467	0.39705793986773225	0.6913247350031853	0.7895705971939683	DISP1	84976	No significant
ENSG00000260941	17.475597634585643	0.20144774028505621	0.3793057867220091	0.5310958792007464	0.5953523396637341	0.7136736294368713	LINC00622	644242	No significant
ENSG00000143067	448.21850338170043	0.08128076687900947	0.22547708213246506	0.3604834961952275	0.7184855963332483	0.809358324712672	ZNF697	90874	No significant
ENSG00000092621	157.30934836741	-1.5513891407245424	0.2321479835577763	-6.682759492237576	2.344842398881893e-11	4.37238271995764e-9	PHGDH	26227	down-regulated
ENSG00000137970	123.70256555868032	-0.8451775003131048	0.20260566961112544	-4.171539236465151	3.0254894649173445e-5	4.1855390166591327e-4	RPL7P9	653702	down-regulated
ENSG00000130764	2223.1822564081026	-0.1665328583677729	0.07393365538274654	-2.25246347560729	0.024292998344129745	0.06951962040422958	LRRC47	57470	No significant
ENSG00000284770	119.86349281364845	1.059415820880721	0.31329023668211964	3.3815794328619906	7.207039259918346e-4	0.00476159005457402	TBCE	6905	up-regulated
ENSG00000198837	11248.226621230506	0.4224115561646315	0.07681116379761237	5.499351074508286	3.8119150091152696e-8	1.9956672859165418e-6	DENND4B	9909	No significant
ENSG00000160741	2753.8527365578084	0.2769027362393391	0.058080873963478975	4.767537355127515	1.8649142533842038e-6	4.496315960566482e-5	CRTC2	200186	No significant
ENSG00000143578	171.20776428274482	-0.13433371779493547	0.13091907428151797	-1.0260820933248804	0.3048528900388542	0.4421759752658663	CREB3L4	148327	No significant
ENSG00000143543	239.6122027240612	0.168816591685607	0.13067701952868377	1.291861356300306	0.19640516247592052	0.324497095661979	JTB	10899	No significant
ENSG00000143545	14.467917345742896	-0.056271640269190154	0.41918952033800805	-0.13423913895513476	0.8932134775693784	0.9325855274503255	RAB13	5872	No significant
ENSG00000177954	7214.980935396402	-0.03783494119382353	0.24001820836868284	-0.15763362892746335	0.8747455028037788	0.9205967681263665	RPS27	6232	No significant
ENSG00000231416	23.913088851460856	1.7314597056822423	0.3558808034860236	4.865279859778224	1.1429496385095955e-6	3.076074720108711e-5	RPL34P5	100270995	up-regulated
ENSG00000162642	675.0202841197456	0.05060594184334584	0.06609892952219802	0.7656090985006169	0.4439089291005823	0.5797508165766341	C1orf52	148423	No significant
ENSG00000223653	21.662660753672732	0.8297699216509511	0.34210512331940246	2.4254823008781603	0.015288061188317676	0.048962020191637534	NA	NA	up-regulated
ENSG00000116198	2169.0882504889064	0.07719011470029344	0.06429038060749366	1.2006479658528602	0.22988778640729077	0.36249308385633255	CEP104	9731	No significant
ENSG00000169598	595.3342995344811	-0.09969568558537957	0.06928708594410081	-1.438878316600177	0.1501850020224666	0.26798765300313493	DFFB	1677	No significant
ENSG00000162836	291.1584360508336	-0.006207778793832345	0.2208600690021318	-0.028107293554148198	0.9775765769579873	0.9856743120639438	ACP6	51205	No significant
ENSG00000116667	1131.4976441020804	0.2257822990756514	0.24949949263914675	0.9049409146583006	0.36549668993554557	0.5045224429981291	C1orf21	81563	No significant
ENSG00000261326	154.61743438788474	0.5733888986076519	0.3146291157294241	1.8224279634080558	0.06839007482170235	0.15089894656027178	NA	NA	No significant
ENSG00000125945	684.9204437405597	-0.005307024054410946	0.07178337082933438	-0.07393110678834579	0.9410652039330056	0.964224638717351	ZNF436	80818	No significant
ENSG00000204219	223.95554170547325	-0.33956477254913287	0.26785345223973384	-1.2677259512982348	0.20489583389036278	0.3347389483111454	TCEA3	6920	No significant
ENSG00000162885	1090.4093804228562	0.005869631921776402	0.1394683332126622	0.04208576804905491	0.9664303255708494	0.9796767536062604	B3GALNT2	148789	No significant
ENSG00000273112	17.524519815147837	2.0992506430452296	0.4134271464046818	5.077679734630645	3.8207201450144486e-7	1.2756110990821571e-5	NA	NA	up-regulated
ENSG00000173110	818.6842346756138	0.8202739541747143	0.18316671978199808	4.4782914448159055	7.524283035798698e-6	1.3810013932092103e-4	HSPA6	3310	up-regulated
ENSG00000225217	849.7796204612947	1.3124246522084215	0.31141356704139683	4.214410645872594	2.504312733677781e-5	3.6009510743153524e-4	HSPA7	3311	up-regulated
ENSG00000177301	178.49263353308748	-0.20843247206496196	0.20955949295541548	-0.9946219525798657	0.3199201665052516	0.457909576882578	KCNA2	3737	No significant
ENSG00000225855	112.71133370619835	1.2241238426552492	0.31477240646068905	3.8889172542769446	1.006924382529113e-4	0.0010474403903246465	RUSC1-AS1	284618	up-regulated
ENSG00000160752	1063.4148251383072	0.0464276171985711	0.1076648129648938	0.43122368320752785	0.6663057351103865	0.7701290422034194	FDPS	2224	No significant
ENSG00000121957	252.78257210790062	0.029452066969524997	0.1488195646598321	0.19790453652277354	0.843119754747705	0.8977903774645366	GPSM2	29899	No significant
ENSG00000225721	33.06786640150671	-0.8757842100968947	0.21205462600603495	-4.129993420053804	3.6277361704409356e-5	4.795396651243493e-4	NA	NA	down-regulated
ENSG00000206737	133.96117239699734	2.575514681698074	0.5419625298198265	4.752200641166641	2.0121455149970818e-6	4.785466294012056e-5	RNVU1-18	26863	up-regulated
ENSG00000265531	104.24851639671338	0.8571841732247433	0.30665469507220805	2.7952749036596423	0.005185559940732807	0.021553828466010113	FCGR1CP	100132417	up-regulated
ENSG00000270872	31.43626834534022	0.3125416663165448	0.49219314607281617	0.6349980059866714	0.5254297154947298	0.6533114884863179	NA	NA	No significant
ENSG00000116747	6737.036844469375	-0.27995472648189146	0.06718092786974147	-4.167175645812776	3.0839686942521706e-5	4.2455138910899286e-4	RO60	6738	No significant
ENSG00000117395	413.98194785362955	-0.2679071526700306	0.1159652379130686	-2.3102367355195073	0.0208750512866944	0.061744498642116	EBNA1BP2	10969	No significant
ENSG00000116874	393.2669530714256	-0.32683078386805303	0.10045310739835837	-3.2535656918204423	0.0011396637144464115	0.006714630449350151	WARS2	10352	No significant
ENSG00000065600	631.0568627647791	-0.009955960848304584	0.11126309285413391	-0.08948125198494046	0.9286994525571407	0.9559292607930703	PACC1	55248	No significant
ENSG00000009780	780.3541897001622	0.0012248778260857834	0.0564614586823203	0.021694052096272315	0.9826920083972639	0.9891588612614816	FAM76A	199870	No significant
ENSG00000023572	522.5366309252821	-0.05088227248070551	0.06423552197660994	-0.7921204796815267	0.42829042976320153	0.564526594441976	GLRX2	51022	No significant
ENSG00000077254	3757.756351423096	0.021072333138845826	0.04515478412257611	0.46666889341433604	0.6407367884165345	0.7498720990428669	USP33	23032	No significant
ENSG00000134644	7532.3041486335715	-0.08058181145626286	0.02902656433130948	-2.776140177545689	0.005500848603223053	0.02260700452925995	PUM1	9698	No significant
ENSG00000215788	1885.5596934355203	0.08326456953057648	0.21943830338908327	0.37944409997985235	0.7043581076159056	0.7998178874249542	TNFRSF25	8718	No significant
ENSG00000117625	2251.445950221194	0.07841156994694685	0.09172679478675283	0.8548382196198906	0.3926407163696809	0.5312804135037645	RCOR3	55758	No significant
ENSG00000121766	766.7115319979456	-0.08018495097946167	0.07417407355922352	-1.0810374451854639	0.27968045737460956	0.41618465547687883	ZCCHC17	51538	No significant
ENSG00000143157	4322.394125929567	-0.11622661965585807	0.05435813438956675	-2.1381642501359663	0.03250341477523293	0.08658356446508857	POGK	57645	No significant
ENSG00000160781	162.8000724581143	0.9004416648114288	0.2421567167180225	3.718425311571849	2.0046854481171485e-4	0.0017806397938478803	PAQR6	79957	up-regulated
ENSG00000143344	309.2497332301135	0.05135364811980719	0.14471815624396164	0.3548528356955896	0.7226998435954046	0.8122784776236135	RGL1	23179	No significant
ENSG00000142856	349.9726198467961	0.2401888152028045	0.18031486586346057	1.3320522079676012	0.18284303339064598	0.3092312513770014	ITGB3BP	23421	No significant
ENSG00000116396	551.2350375423505	-0.13609227245101937	0.1972276896408471	-0.6900261961129509	0.49017771372309854	0.6220558185735934	KCNC4	3749	No significant
ENSG00000163875	2516.9685910712788	-0.16719527662635114	0.06338170646321727	-2.6379106205255094	0.008341856512053117	0.031122990521015748	MEAF6	64769	No significant
ENSG00000131238	10979.179426068531	0.33918392257904406	0.18656281970099847	1.8180681612909217	0.06905371554559622	0.15184713663068758	PPT1	5538	No significant
ENSG00000171680	133.53045552370273	-0.08502924678571527	0.40317189180494395	-0.21090073121181954	0.8329647335354464	0.8904193358180952	PLEKHG5	57449	No significant
ENSG00000116977	5822.971459815196	0.18098405946313847	0.08064160809903327	2.244301220294094	0.0248130270997012	0.07068466422941047	LGALS8	3964	No significant
ENSG00000242485	704.7428837499199	0.3245326560871733	0.08715993083899998	3.72341571365681	0.00019654549639267732	0.0017540985034474787	MRPL20	55052	No significant
ENSG00000272455	45.260559275059244	0.3919735080735196	0.2936192156217013	1.3349722607342493	0.18188542544646255	0.3081766783205023	NA	NA	No significant
ENSG00000215915	30.154005933187737	-0.6372426801443603	0.4554481892554327	-1.3991551512942129	0.161766462226775	0.2832326990221668	ATAD3C	219293	No significant
ENSG00000135776	1664.044876609009	-0.22172638112514764	0.0843025365785119	-2.630127041535119	0.00853529654780176	0.03159591930092276	ABCB10	23456	No significant
ENSG00000135763	1043.0878599505836	-0.3813770846403864	0.07634903717602433	-4.995178704888097	5.878131042823471e-7	1.7918587985845184e-5	URB2	9816	No significant
ENSG00000169914	591.3861037265707	-0.1179416816315295	0.13003679473549631	-0.9069869944997561	0.3644136747793564	0.5036512619687079	OTUD3	23252	No significant
ENSG00000079277	2069.905424111807	0.4073785037100466	0.08971934880274104	4.540586943020708	5.609783952372866e-6	1.0889069005226089e-4	MKNK1	8569	No significant
ENSG00000237950	29.24367914249638	0.3875269198666607	0.4465106948340192	0.8679006445987045	0.3854487260587294	0.5239759012220729	LOC101929609	101929609	No significant
ENSG00000117408	1418.152457842961	0.05715002719293973	0.07650456741537379	0.7470145786544934	0.45505476078720347	0.5896454470296013	IPO13	9670	No significant
ENSG00000117410	3410.1945963028843	0.09311113470913472	0.1422212275672572	0.6546922446236232	0.512665919483498	0.6421788206036414	ATP6V0B	533	No significant
ENSG00000159214	67.03920410927894	0.42759647024986247	0.21787230539111047	1.962601302089628	0.049692519316087896	0.11896319308778718	CCDC24	149473	No significant
ENSG00000228594	280.71076584859674	0.08805685931043741	0.157853101575648	0.5578405392828971	0.57695327749562475	0.697100506510189	FNDC10	643988	No significant
ENSG00000286989	62.02671878553751	0.7841521492766871	0.24340098641199398	3.2216473763560995	0.0012745589361713011	0.007307971551589979	NA	NA	up-regulated
ENSG00000272106	183.60700835435196	0.12919646197085843	0.13796021749340928	0.9364762126228924	0.34902805440155155	0.488171380270539	NA	NA	No significant
ENSG00000189409	43.3379879054056	1.2634539023804716	0.30687146269899346	4.117208851120114	3.8348852715581054e-5	5.020005156076958e-4	MMP23B	8510	up-regulated
ENSG00000272004	18.318660697430772	-0.3583836591794275	0.2633765053439555	-1.3607275208978786	0.17359981408872355	0.29791047007510735	NA	NA	No significant
ENSG00000189339	7029.667943685487	-0.3136598414291052	0.1401494964202955	-2.2380375915762696	0.02521860381151514	0.07159567340593415	SLC35E2B	728661	No significant
ENSG00000008128	86.22682386793963	0.45966718866123485	0.24434079465763933	1.8812543738564096	0.05993732436820516	0.13702640165982785	CDK11A	728642	No significant
ENSG00000268575	564.0400367253582	0.10762071771466855	0.1547488653507417	0.6954540020099265	0.4867708280957306	0.6188973650705037	NA	NA	No significant
ENSG00000008130	8384.999881422666	0.21656154361032806	0.15147465226399537	1.4296883364544515	0.15280648928208704	0.2713477593291012	NADK	65220	No significant
ENSG00000158477	111.0557199687324	0.23506500363540092	0.21925005413296786	1.0721320209701832	0.28366073822647314	0.4208214489744918	CD1A	909	No significant
ENSG00000158481	1067.570247137476	-0.5279094664137761	0.16529954022533128	-3.1936535679055496	0.0014048459461371498	0.007874684919696822	CD1C	911	No significant
ENSG00000158485	19.962127048566156	-0.09996372840955961	0.2626024148596311	-0.3806656860447884	0.703451333766471	0.7992024227546475	CD1B	910	No significant
ENSG00000158488	90.44388394766467	-0.10412388879933493	0.18202252372674943	-0.5720384854988868	0.5672959019956296	0.6886600574956296	CD1E	913	No significant
ENSG00000117505	8509.899549164962	-0.21977098600452422	0.06573530748606848	-3.3432715904021757	8.279682317830389e-4	0.005269654018407083	DR1	1810	No significant
ENSG00000162889	6758.226324129867	-0.2434282112726059	0.11874256378745952	-2.0500501547896888	0.04035953675615133	0.10203691912041259	MAPKAPK2	9261	No significant
ENSG00000224114	203.1840605699232	-1.8988565092850425	1.1519524160587762	-1.6483810292977907	0.09927450642106196	0.19839055393323157	RPS14P1	100271063	No significant
ENSG00000162894	9490.839619265887	-0.8322986886125155	0.2327285765528178	-3.5762633920618905	3.485404876320503e-4	0.0026996101048230568	FCMR	9214	down-regulated
ENSG00000182795	87.55234095595252	1.640019539283433	0.4098219844060423	4.001785169383541	6.286636659861371e-5	7.35595242817424e-4	C1orf116	79098	up-regulated
ENSG00000198890	776.8491717001193	-0.44256474035151766	0.10671181524613016	-4.147289026343941	3.3643524355881126e-5	4.539674325711196e-4	PRMT6	55170	No significant
ENSG00000142669	11136.003461066552	0.8213390622717458	0.1988535422175526	4.1303717958072514	3.6217702550726364e-5	4.791123700446277e-4	SH3BGRL3	83442	up-regulated
ENSG00000169442	10798.5309227099	-0.31081294973583257	0.09201453478916555	-3.377867968881259	7.305014545315631e-4	0.004811811159349582	CD52	1043	No significant
ENSG00000176083	500.9054073194901	-0.9274687349405577	0.37403756429551055	-2.4796138769843066	0.013152472413385406	0.04377439379303951	ZNF683	257101	down-regulated
ENSG00000162517	1725.6481213672623	-0.02288855209683428	0.07595108062124145	-0.30135913682356447	0.763140650820276	0.841543210291148	PEF1	553115	No significant
ENSG00000085840	91.28154745350652	-0.5581988900557596	0.2720574497223551	-2.0517684431189904	0.04019217151743829	0.10177526471506189	ORC1	4998	No significant
ENSG00000143751	1744.5880216576686	-0.1952472200218406	0.06394037483018229	-3.0535826626039184	0.002261264139087194	0.01140260006614509	SDE2	163859	No significant
ENSG00000272562	31.914024889129752	0.6768538448321811	0.3956213264778524	1.7108628871403186	0.08710642713653252	0.18000081949381297	NA	NA	No significant
ENSG00000163041	13480.277044462788	0.1770030296329793	0.10898242235675043	1.6241429196129042	0.10434530976240566	0.20594749640282034	H3-3A	3020	No significant
ENSG00000182827	2260.739863867976	-0.2297903702890207	0.08766635589392106	-2.621192223012828	0.008762284085706805	0.03219821511098507	ACBD3	64746	No significant
ENSG00000143753	2478.064058361692	-0.24014878063654738	0.08580804918182616	-2.798674284363174	0.005131286931228976	0.02139928558900345	DEGS1	8560	No significant
ENSG00000143748	912.7898593034046	0.09505423322130115	0.07222243533947187	1.316131653197673	0.18812985856050116	0.3151017831675551	NVL	4931	No significant
ENSG00000143771	1527.418076634074	-0.040625833166056356	0.10483995089918374	-0.387503359336013	0.6983835984328977	0.7953011517944775	CNIH4	29097	No significant
ENSG00000116983	276.5259745601936	-0.22219890955244972	0.25031748086681815	-0.8876683673189849	0.37471916623199125	0.5138938694714297	HPCAL4	51440	No significant
ENSG00000090621	7625.873770989189	-0.2637340555089527	0.08503333584537097	-3.1015372134587356	0.0019251867266547268	0.010085078584818904	PABPC4	8761	No significant
ENSG00000143369	45.59102233988384	0.6466971923258916	0.2361276749287125	2.738760683266504	0.006167124700805847	0.024775925224782232	ECM1	1893	up-regulated
ENSG00000237781	183.42081986324087	1.540453722431529	0.31079547098906757	4.956487034798893	7.177915480562929e-7	2.07932680947268e-5	ADAMTSL4-AS2	100289061	up-regulated
ENSG00000277452	129.30705878640745	1.853982189745992	0.3037832655669621	6.102976693880209	1.0411102820681564e-9	1.0309932781972116e-7	RN7SL473P	106479396	up-regulated
ENSG00000274963	172.49322929959325	1.576930881562921	0.2270147847552627	6.946379652157718	3.747793546495771e-12	9.38447504042541e-10	RN7SL600P	106481086	up-regulated
ENSG00000143420	3200.9450869959996	0.04000518440855464	0.07080011699926146	0.5650440437686275	0.5720438070431857	0.6929359951522432	ENSA	2029	No significant
ENSG00000143457	913.6776362358173	-0.49887226201339524	0.08921538148634889	-5.591774127981834	2.2476108872574677e-8	1.2959251194687136e-6	GOLPH3L	55204	No significant
ENSG00000143452	116.46865280689332	1.2057848859024978	0.29682460619452367	4.062280756846311	4.859558100678753e-5	6.066832933667891e-4	HORMAD1	84072	up-regulated
ENSG00000203804	293.97692245382916	1.5561277890335217	0.21145074030122232	7.3592922248308925	1.8488788874713093e-13	7.045032421651545e-11	NA	NA	up-regulated
ENSG00000143384	37662.12622146296	0.06534181239866714	0.09725101026107043	0.6718882634047398	0.5016548326702561	0.6322719426939131	MCL1	4170	No significant
ENSG00000276255	78.29879186385148	0.048047602688630994	0.2467878232235075	0.19469195060372116	0.8456341138193286	0.8994098754262859	LINC02809	100506571	No significant
ENSG00000143793	296.7390456709385	0.15739853626826172	0.09942789137256589	1.5830420830154615	0.11341187291083617	0.218772803793715	C1orf35	79169	No significant
ENSG00000162910	399.5620934926962	0.04727309820466033	0.07929178514076958	0.5961916246523481	0.5510472200884421	0.6746881425048169	MRPL55	128308	No significant
ENSG00000198835	41.94518725964464	0.10374129533241427	0.3078855455190525	0.336947599009628	0.7361564023860904	0.8222359919087103	GJC2	57165	No significant
ENSG00000203684	19.227088266097613	0.5807349015698107	0.3403340805574741	1.7063671690432975	0.08793973928113955	0.18125679093600822	IBA57-DT	574432	No significant
ENSG00000181873	787.4671845299665	-0.12172556178654442	0.11953036930550931	-1.0183651443042427	0.30850446027502515	0.4458800769425642	IBA57	200205	No significant
ENSG00000162913	60.97725550305653	-0.5183391403980947	0.355528908237493	-1.4579380983890193	0.1448576061115232	0.26157042545820325	OBSCN-AS1	574407	No significant
ENSG00000269934	238.5837989531863	-0.3925579839295794	0.1538029769111173	-2.5523432108628077	0.010700105696087104	0.03749739185185661	LOC124904535	124904535	No significant
ENSG00000287315	18.373845437356735	0.587145324326735	0.48710165895038005	1.2053855977249839	0.22805447877848398	0.3605718008540467	LOC101927401	101927401	No significant
ENSG00000154370	2389.4854934160194	0.020460267765961344	0.06857182008855565	0.2983772012984103	0.7654152877436174	0.8434178930821189	TRIM11	81559	No significant
ENSG00000162931	32.62405354049136	0.9128500442692006	0.33382361253143933	2.7345280860958536	0.006246976572866548	0.02502507476480965	TRIM17	51127	up-regulated
ENSG00000171960	628.232332880489	-0.018081866782710378	0.0836350818555788	-0.21619954666791832	0.8288322068976409	0.8876200258361255	PPIH	10465	No significant
ENSG00000065978	8695.457359289598	0.24742714109809252	0.1475601014120135	1.676788906557016	0.0935837677881323	0.18965617779978988	YBX1	4904	No significant
ENSG00000117385	1173.1757708316472	0.1854175443445509	0.08262935363110425	2.243967018940276	0.024834523454140604	0.07073440479430883	P3H1	64175	No significant
ENSG00000001460	136.29870304568558	-0.36952427659091114	0.20310693119225307	-1.819358278035002	0.06885678759826352	0.15152815731605312	STPG1	90529	No significant
ENSG00000001461	3191.9561240500707	-0.3861126247535077	0.12930707472701486	-2.98601314404989	0.0028264049435487216	0.013543254743171676	NIPAL3	57185	No significant
ENSG00000286061	34.570111202484576	-0.24934901285104571	0.3573913990189051	-0.6976917002914661	0.4853700197551038	0.6176539644451473	RCAN3AS	100750325	No significant
ENSG00000117602	8010.949121031588	-0.8071984741481607	0.20417837450404486	-3.953398473804432	7.704896476079488e-5	8.646057966243359e-4	RCAN3	11123	down-regulated
ENSG00000177606	2846.969938684947	1.8906084532329488	0.21753941999933094	8.690877511941347	3.596506370190659e-18	7.879945457087734e-15	JUN	3725	up-regulated
ENSG00000116539	8328.097516425672	0.04444534013375689	0.08423227244583231	0.5276521556786751	0.5977407862046298	0.7155091511708496	ASH1L	55870	No significant
ENSG00000084652	4208.512482705415	-0.031754868108827876	0.06939254282778094	-0.45761211240864025	0.6472311399022	0.7547188736529232	TXLNA	200081	No significant
ENSG00000224066	85.73153290406879	0.8228229473906433	0.3641673365288078	2.2594638916100407	0.023854543958917004	0.06847234820444119	NA	NA	No significant
ENSG00000160051	40.86521407486023	0.24784530476847164	0.221426804549677	1.119310307857817	0.2630077798378532	0.39919125459878313	IQCC	55721	No significant
ENSG00000116478	4612.910858327912	-0.14771821335818566	0.0448887769434364	-3.290760484392857	9.991694726586267e-4	0.006057918546094918	HDAC1	3065	No significant
ENSG00000175130	2268.4934621878197	-0.3686892319917238	0.11092402163316467	-3.3237997195144167	8.879994421378899e-4	0.005549969447748282	MARCKSL1	65108	No significant
ENSG00000168679	17.852638161269454	-0.574981776401563	0.2823779907862187	-2.0362131439516733	0.04172895697126429	0.10469870566738053	SLC16A4	9122	No significant
ENSG00000273373	139.0018391357414	0.6339114924307174	0.32381914522800204	1.9576096774153933	0.05027583093577576	0.11991220093104879	NA	NA	No significant
ENSG00000206651	18.06034498470753	1.483750912301493	0.360252304680882	4.1186437755501	3.8110875675422716e-5	4.992581680409637e-4	NA	NA	up-regulated
ENSG00000134248	1196.8111641176336	-0.12620910845836547	0.10515474565133495	-1.2002226592496468	0.23005287735314062	0.36265552965607056	LAMTOR5	10542	No significant
ENSG00000198492	3853.296457099315	-0.1651342993435252	0.044489885248814955	-3.711726798574374	2.0585010523607044e-4	0.0018113155846274309	YTHDF2	51441	No significant
ENSG00000225750	20.08765183470973	0.9702254103050251	0.2980471279992682	3.2552751533556377	0.001132825563402169	0.006681078894789104	NA	NA	up-regulated
ENSG00000116353	229.5118979654414	-0.04703236721719055	0.10038006349864124	-0.46854291158948297	0.639396391501508	0.748903438037984	MECR	51102	No significant
ENSG00000136630	468.9861107413245	0.18438271804648307	0.24320109555181588	0.7581492082842978	0.4483616638157383	0.583826108265527	HLX	3142	No significant
ENSG00000162817	102.46271675700731	-0.21653190073952736	0.2872065761598227	-0.75392389559713	0.4508949211577511	0.5857757321414958	C1orf115	79762	No significant
ENSG00000117593	838.4684789813277	-0.02554318175341914	0.08692190091925413	-0.2938635888456629	0.768862142150255	0.8457773081216059	DARS2	55157	No significant
ENSG00000270084	62.08323399287195	0.04132714215476437	0.15586507330507277	0.26514690737594093	0.7908962931889756	0.8622771802585285	NA	NA	No significant
ENSG00000135870	8283.439480006935	-0.06707296922706689	0.0401254459213554	-1.6715819023800453	0.09460679590998809	0.1912871056304385	RC3H1	149041	No significant
ENSG00000236535	43.81346234851135	0.9037350757972603	0.36204190614522186	2.4962167651242977	0.012552586871001479	0.04228747697000075	NA	NA	up-regulated
ENSG00000197852	734.7391302116353	0.5468744368294188	0.19969280608160056	2.738578557536766	0.006170541657443209	0.024780734579120698	INKA2	55924	No significant
ENSG00000227811	81.19582865256241	0.6067558082278454	0.4409591410650244	1.375990997175796	0.16882442054468197	0.29223330469160436	INKA2-AS1	100506343	No significant
ENSG00000284830	17.529577712195085	1.1195135428387424	0.39294476733472794	2.8490353757150064	0.004385200425851415	0.018983401596523487	LOC101928718	101928718	up-regulated
ENSG00000158769	1178.4557729795247	0.08130212792800846	0.1444143862344257	0.5629780387393811	0.5734498384118888	0.693996249742538	F11R	50848	No significant
ENSG00000215845	268.78941291214915	-0.41513745913814265	0.19515063763923793	-2.127266731793005	0.03339792728695782	0.08832209859471886	TSTD1	100131187	No significant
ENSG00000158773	2894.8307930469396	0.39205153477326626	0.11847749786123528	3.309080136317952	9.360304159172223e-4	0.0057810927167713435	USF1	7391	No significant
ENSG00000186517	22054.670460843063	-0.10340391056320174	0.0914016355991611	-1.1313135687929723	0.25792313529311156	0.39370170821367756	ARHGAP30	257106	No significant
ENSG00000143256	126.52971879947845	0.4732332049621934	0.19085231654815862	2.4795779979059374	0.013153795761520945	0.04377439379303951	PFDN2	5202	No significant
ENSG00000158793	956.6617034267583	0.130140487118391	0.08667546797498354	1.5014685257419367	0.13323442149043874	0.24572105848952128	NIT1	4817	No significant
ENSG00000158796	1883.5457514599088	0.11212540776167408	0.08546117783168038	1.3120040070417716	0.1895187825494109	0.3167439656796529	DEDD	9191	No significant
ENSG00000163050	50.5659142191982	0.8801685190779617	0.3635706803325131	2.4209007125464037	0.015482105274886053	0.04943893992679955	COQ8A	56997	up-regulated
ENSG00000174574	3728.1241607748416	-0.2265142937665318	0.06087303609962973	-3.721094071861311	1.9836152253557132e-4	0.0017658104454055326	AKIRIN1	79647	No significant
ENSG00000168653	246.53415708909685	0.23495797628437678	0.15982317136182272	1.4701120887687606	0.14153139879674326	0.25687434225579703	NDUFS5	4725	No significant
ENSG00000288674	14.971387815526558	-0.19267202062846414	0.40596421210994454	-0.47460346227830563	0.6350696380062657	0.7454795482838082	NA	NA	No significant
ENSG00000261654	52.07683185745558	-0.0580039535328197	0.25423783755481943	-0.2281483908559155	0.8195308814719574	0.8822464863309464	NA	NA	No significant
ENSG00000121931	987.0396726164878	-0.21284148302718808	0.10050195336773951	-2.1177845394546218	0.03419331928264989	0.08985614698445087	LRIF1	55791	No significant
ENSG00000272982	76.06717841091015	-0.21525960098873723	0.21953368899834377	-0.9805310609542083	0.3268240451032289	0.465174948384194	NA	NA	No significant
ENSG00000273221	315.00736639088177	-0.20822321008803937	0.17250043859329797	-1.2070880038685845	0.22739825424933216	0.3598949526394848	NA	NA	No significant
ENSG00000162777	7578.000591746253	-0.33144309304675473	0.132648873856894	-2.4986498822773764	0.012466741142618172	0.04206161775509924	DENND2D	79961	No significant
ENSG00000064886	651.8536425546625	-1.0714766483077578	0.2729763844670721	-3.925162428975628	8.667123522606149e-5	9.371828569046303e-4	CHI3L2	1117	down-regulated
ENSG00000156171	2604.192332018418	0.013519335835161548	0.10482961580940957	0.12896485149522072	0.8973854609655985	0.9352700891785592	DRAM2	128338	No significant
ENSG00000187980	20.490758996138524	-0.4352993756869617	0.29448662105106094	-1.4781635041120773	0.1393640198270002	0.2540849323411337	PLA2G2C	391013	No significant
ENSG00000143252	1628.9117839867486	-0.22712714066275042	0.08690969523035116	-2.6133694297368977	0.008965433363691952	0.032727856494915115	SDHC	6391	No significant
ENSG00000288670	169.6423166769346	0.30824133173574836	0.11189145017829795	2.75482470952489	0.005872358761363322	0.023838526467547555	NA	NA	No significant
ENSG00000143437	4463.034688991854	0.02334660523346983	0.08722787398319341	0.26765074244464704	0.7889681685870426	0.8610855578451857	ARNT	405	No significant
ENSG00000143799	5468.235108983842	-0.4921286998942913	0.12539161907296106	-3.924733594897906	8.682577100793538e-5	9.381430803859542e-4	PARP1	142	No significant
ENSG00000158864	2100.6095199836277	0.027516006880412273	0.08257779202883077	0.3332131582157765	0.7389733863275675	0.8236299866908742	NDUFS2	4720	No significant
ENSG00000117450	2800.3301080924753	-0.12835454267626942	0.1518486558428927	-0.8452794130036224	0.39795485260464836	0.5362355978209007	PRDX1	5052	No significant
ENSG00000132780	986.047445209591	0.2744237201522689	0.08425778996083655	3.256953692706899	0.0011261480313425473	0.006648407778165095	NASP	4678	No significant
ENSG00000159588	323.05712971767963	1.058697980055474	0.2419502072606254	4.375685361224177	1.2105152232604882e-5	2.0284809592074416e-4	CCDC17	149483	up-regulated
ENSG00000159592	7175.005589015975	-0.03445250472207482	0.03730724479177442	-0.9234802761331488	0.3557569744311364	0.4950939458379483	GPBP1L1	60313	No significant
ENSG00000225447	33.65312853997959	1.094708118374876	0.35333165977123476	3.0982451985300345	0.0019467028997014362	0.010161348548530904	NA	NA	up-regulated
ENSG00000234329	78.70558686264086	0.5822062307705771	0.2653196916010152	2.194357408066388	0.028209725333660545	0.07778198295554539	RPL7AP16	100270896	No significant
ENSG00000159596	773.1550330657136	-0.19177972901733006	0.09937125088927193	-1.9299317186922371	0.053615298696740366	0.12583944236160485	TMEM69	51249	No significant
ENSG00000230896	66.4743359711333	-0.4484483622510538	0.18302806359479304	-2.4501617590397307	0.014279204999315105	0.04659750038309416	NA	NA	No significant
ENSG00000143570	26.9165062825361	0.15716877584459765	0.24088404024583485	0.6524665381907354	0.5141002524104092	0.643423721831464	SLC39A1	27173	No significant
ENSG00000142864	8404.894606210642	-0.18949516432512004	0.08242798484470507	-2.298917833332094	0.021509605545522295	0.06312486978589978	SERBP1	26135	No significant
ENSG00000198160	4425.987266214342	-0.0893801604956167	0.053970664531301206	-1.6560878260777974	0.09770403433707743	0.19614664000232426	MIER1	57708	No significant
ENSG00000162426	37.31047114822031	-0.41357466942713556	0.26178058255200154	-1.5798523534303037	0.11414068290155094	0.2195764759051944	SLC45A1	50651	No significant
ENSG00000188295	320.63773803853957	-0.24413621066221725	0.09346657240639902	-2.6120163003377974	0.009000996242032405	0.03281766809455616	ZNF669	79862	No significant
ENSG00000116750	1269.0570829534518	-0.09080695166515255	0.07181148424168673	-1.26451851850792	0.20604397821965387	0.3360821561729102	UCHL5	51377	No significant
ENSG00000235169	23.37154116606421	0.06846992613928951	0.27497894914752025	0.24900061023419243	0.8033603093799961	0.8711519118295331	SMIM1	388588	No significant
ENSG00000116514	2764.036394860831	0.16783143630647632	0.12250560533171238	1.3699898535420785	0.17069006897807465	0.2944292585684836	RNF19B	127544	No significant
ENSG00000162419	1674.700679328908	-0.11942402886209262	0.0770869257081008	-1.549212499591779	0.12133064566342633	0.2295192393194927	GMEB1	10691	No significant
ENSG00000154222	2564.7771926133423	0.11350889139830832	0.07410849548923554	1.531658288958191	0.1256067804582409	0.23541869630796047	CC2D1B	200014	No significant
ENSG00000173406	41.899388434413055	0.43060562156511883	0.3867874858839974	1.1132873665262868	0.2655850305251781	0.40151581982450596	DAB1	1600	No significant
ENSG00000197147	1625.689724777683	0.03262037211757674	0.1454879398260442	0.22421358194074367	0.822591115633201	0.8840206667577405	LRRC8B	23507	No significant
ENSG00000189195	228.23823180700418	-0.22347913805390565	0.1401669501800549	-1.5943782594030194	0.11085133882054982	0.21510043915051447	BTBD8	284697	No significant
ENSG00000058673	72.93345058340441	0.3543644382937514	0.20900461135459142	1.6954862191655022	0.08998322231118447	0.18433807902124522	ZC3H11A	9877	No significant
ENSG00000131236	28403.28898324424	0.016407196186642627	0.11620440015778276	0.1411925552248011	0.8877178272292209	0.9290057959086384	CAP1	10487	No significant
ENSG00000081870	484.30879034049195	0.22846818296736984	0.08018703236661655	2.849191150045424	0.004383053807332289	0.0189787962289823	IFT25	51668	No significant
ENSG00000133216	518.0956293527021	0.6892807262748454	0.2465450693152744	2.7957595266016617	0.005177791094887891	0.021526641914420056	EPHB2	2048	up-regulated
ENSG00000143183	2560.5058316991876	-0.14728343282547038	0.07145714059707438	-2.0611436673062244	0.039289335911902035	0.10012554228901117	TMCO1	54499	No significant
ENSG00000248333	904.584767408176	0.31162961043358256	0.07618102287848133	4.090646182720235	4.301729690148592e-5	5.495679155169426e-4	CDK11B	984	No significant
ENSG00000162390	82.08835793952136	0.4516687238979691	0.20196179615370316	2.2364067487012558	0.025325139478815192	0.07182832439881434	ACOT11	26027	No significant
ENSG00000117448	1935.2429228791993	0.01434936872021786	0.12001695696038026	0.11956117771720244	0.9048307747457986	0.9407235239519072	AKR1A1	10327	No significant
ENSG00000143387	479.0183430216701	0.7634270162833732	0.1917884918836621	3.980567388508712	6.875097065734937e-5	7.907263869304591e-4	CTSK	1513	up-regulated
ENSG00000142920	109.97245329757604	-0.08604020252025404	0.2601496267037226	-0.3307335228977396	0.7408457783506349	0.8249504353554367	AZIN2	113451	No significant
ENSG00000278997	74.91138391731589	0.44534581811837803	0.18898217148354757	2.3565493751200175	0.018445615286326197	0.05630699142088568	NA	NA	No significant
ENSG00000116525	929.4470261734615	0.17420772495562462	0.06207883328646908	2.806233876073756	0.005012429705106127	0.021048842326569284	TRIM62	55223	No significant
ENSG00000279179	22.486480565241454	0.3202259232186274	0.4137075810324681	0.7740392922446733	0.43890755572614515	0.5747177376937004	NA	NA	No significant
ENSG00000163131	101477.31970809003	0.2654430088972883	0.1673987363194777	1.5856930269216294	0.112808961747425	0.21790699776643854	CTSS	1520	No significant
ENSG00000183814	226.78749008791362	-0.277833973391699	0.12190819815936052	-2.2790425712675173	0.022664534794996895	0.06578307101949091	LIN9	286826	No significant
ENSG00000213516	1353.4534472470211	-0.23451350733769769	0.062341167672048316	-3.7617759835904656	1.6871112381041146e-4	0.0015613350465411256	RBMXL1	494115	No significant
ENSG00000117226	1479.185327044439	0.05648022958945086	0.20525493783736978	0.27517111249329357	0.7831847794656974	0.8568543046298449	GBP3	2635	No significant
ENSG00000117228	4387.19222856906	0.4575366856447595	0.18762077645018516	2.438624838365058	0.014743265347150303	0.04773179811689149	GBP1	2633	No significant
ENSG00000234518	175.4998319412521	0.34420968902188603	0.13085984575873721	2.63036905649802	0.008529222010533228	0.03158010211251086	NA	NA	No significant
ENSG00000162645	6347.4043704031465	0.49825053639351763	0.1462332598741138	3.4072312743519566	6.562549465261676e-4	0.004419069036769368	GBP2	2634	No significant
ENSG00000213512	22.42713985830445	0.26561185384377123	0.5840861668029518	0.45474772206577263	0.649290744148503	0.7560505311900069	GBP7	388646	No significant
ENSG00000162654	8538.705710600238	0.36896120787596964	0.18996981879044889	1.9422096111117622	0.052111730048858204	0.12318468028272239	GBP4	115361	No significant
ENSG00000126705	2183.281381241191	-0.0183961518493702	0.09274876690128096	-0.1983438967867952	0.8427760091780855	0.8977318680567293	AHDC1	27245	No significant
ENSG00000000938	27072.298356335003	0.34273575110551835	0.16824159677648187	2.0371641595916463	0.04163359413533267	0.10460729306464261	FGR	2268	No significant
ENSG00000126709	1176.6767073184708	0.34804939393141254	0.24468123792648616	1.4224604913760617	0.15489261311653743	0.2742381538087544	IFI6	2537	No significant
ENSG00000137959	2383.4026292340004	1.2848950119743259	0.2753009223057503	4.667238312217917	3.052751820415744e-6	6.630561822583291e-5	IFI44L	10964	up-regulated
ENSG00000174151	2387.8631666686897	-0.3209931021546129	0.0829033777746954	-3.8718941347235387	1.0799285818892089e-4	0.0011018037359344617	CYB561D1	284613	No significant
ENSG00000181754	1016.1246893508246	-1.1642455964254335	0.2535311931584855	-4.5921197384877575	4.387664925879369e-6	8.885476992736798e-5	AMIGO1	57463	down-regulated
ENSG00000065135	5483.02449561785	-0.03892666208265022	0.07176223695043729	-0.5424393627742539	0.5875158692102043	0.7065412047158319	GNAI3	2773	No significant
ENSG00000073756	540.718368785641	0.705576606901778	0.31760024307208223	2.221587112392861	0.026311221622431352	0.07381291494845979	PTGS2	5743	No significant
ENSG00000155380	871.5747477299594	-0.299145177004412	0.1274491013099274	-2.347173686827015	0.01891643449716598	0.05740986838434033	SLC16A1	6566	No significant
ENSG00000188976	2388.7161929204467	-0.035300032377945524	0.07774297024973398	-0.4540607628516266	0.6497850932478137	0.7562704591266719	NOC2L	26155	No significant
ENSG00000187583	66.73495579620892	1.1523230214217137	0.1994100833064047	5.778659746363504	7.529802963581615e-9	5.196156942742462e-7	PLEKHN1	84069	up-regulated
ENSG00000188290	151.79446541047704	0.1888504542217507	0.22046441267698377	0.8566028953545775	0.391664385036885	0.5304097458801298	HES4	57801	No significant
ENSG00000187608	1161.282470424776	0.2437432271427585	0.2107640267205717	1.1564745224094157	0.24748711487741415	0.38149275785518555	ISG15	9636	No significant
ENSG00000188157	644.8645551587903	0.42718218844292033	0.19669635143449746	2.171785014452481	0.02987188252566214	0.08122779350136611	AGRN	375790	No significant
ENSG00000116221	1241.1893719588538	-0.21272420263124012	0.09835932064107673	-2.162725415799613	0.030562305078749297	0.08261518517104402	MRPL37	51253	No significant
ENSG00000135775	1442.2280631931778	-0.001826104324399159	0.05407123706763189	-0.03377219430202941	0.973058809025072	0.9831455168219294	COG2	22796	No significant
ENSG00000119280	1003.6095480673815	0.13230690000662937	0.2783547317054551	0.47531758916400146	0.6345606239976489	0.7450816330004549	C1orf198	84886	No significant
ENSG00000137965	1399.3135206295917	0.9149226570046946	0.22720213096040884	4.026910544972505	5.651452100680936e-5	6.789489542202567e-4	IFI44	10561	up-regulated
ENSG00000160714	2985.0100023723794	-0.026822091593788382	0.07414824122223315	-0.36173604594879927	0.7175492878365086	0.8085114372074006	UBE2Q1	55585	No significant
ENSG00000233875	46.19995731700088	1.1369523725212618	0.30544317605479687	3.72230405408465	1.9741309660079137e-4	0.001760068650489592	NA	NA	up-regulated
ENSG00000160710	27215.21859411373	0.031213802131263752	0.06499238759654057	0.4802685866079062	0.631036422793434	0.7425851909179799	ADAR	103	No significant
ENSG00000159658	11524.953485028625	-0.15492723256739122	0.05316638465405535	-2.9140072919284705	0.003568215717916512	0.01619883064067356	EFCAB14	9813	No significant
ENSG00000143801	53.61469341960056	1.3406484016377973	0.25177538733363874	5.324779422784661	1.0107561686820552e-7	4.321105884063186e-6	PSEN2	5664	up-regulated
ENSG00000132185	798.4393280097906	-1.4775830811925457	0.2726042268636215	-5.42025007532899	5.9515722491361866e-8	2.8669459760998427e-6	FCRLA	84824	down-regulated
ENSG00000081721	405.0140292311342	-0.08070315908283678	0.09609120542916966	-0.839859992622575	0.4009868915403567	0.5393675262772905	DUSP12	11266	No significant
ENSG00000229808	62.03086473930534	0.35060020825735294	0.27891007228057	1.25703674087706	0.2087403317653852	0.33912323062227007	LOC100422526	100422526	No significant
ENSG00000082512	2146.5794522167002	-0.1826523147703259	0.17622657887351476	-1.036462921415635	0.2999862289572976	0.43755770117752807	TRAF5	7188	No significant
ENSG00000170385	3935.059770053098	0.045669670163567426	0.13370519961083926	0.3415698888038238	0.7326746009263595	0.8197051385100675	SLC30A1	7779	No significant
ENSG00000118217	5142.18810413986	-0.14448839498505114	0.04151161367058357	-3.480674014063687	5.001538137177356e-4	0.0035797043882582562	ATF6	22926	No significant
ENSG00000137955	1356.538394631169	0.25443592362524814	0.1311522289313735	1.9400045710117813	0.052379134366762115	0.1235668192706065	RABGGTB	5876	No significant
ENSG00000057468	20.969107791308943	-0.040432683870488276	0.4481797644568767	-0.09021532669929068	0.928116105046659	0.9557055040099777	MSH4	4438	No significant
ENSG00000213047	2114.6834925034414	-0.09707421297169018	0.07651752133396142	-1.268653391789952	0.20456471258814474	0.3343538122197875	DENND1B	163486	No significant
ENSG00000117400	540.7564670477016	0.6638372280669385	0.5421645048762784	1.2244203043473414	0.2207937135991191	0.3523393619554709	MPL	4352	No significant
ENSG00000117399	119.17754834544618	-1.3929810815997468	0.35496185691159043	-3.9243120196621395	8.697794471186393e-5	9.381842553289544e-4	CDC20	991	down-regulated
ENSG00000066322	2730.6027934716835	0.2458159481609561	0.10358525247046725	2.3730786216989683	0.01764050850800264	0.05445629325964605	ELOVL1	64834	No significant
ENSG00000159479	1003.5167197562647	-0.009331335697492511	0.10384383052551581	-0.08985931711368908	0.9283990105520818	0.9558428538494912	MED8	112950	No significant
ENSG00000116337	6029.615870538932	0.3604141664831384	0.11878701323379279	3.034120958776721	0.0024123768610167682	0.011968338981008185	AMPD2	271	No significant
ENSG00000066279	373.2733971574139	-0.7085692509306577	0.2594461794818605	-2.7310837736972657	0.006312642310278556	0.025239049820839993	ASPM	259266	down-regulated
ENSG00000228939	23.36337285377715	0.4625670370993903	0.5445196587146973	0.8494955686104139	0.39560559497038017	0.5339319988173422	AKT3-IT1	100874263	No significant
ENSG00000117020	2789.0238531548525	-0.006930104836755975	0.1333152367712813	-0.05198284160606055	0.9585423653422126	0.9753189777521801	AKT3	10000	No significant
ENSG00000198912	1242.990788877871	0.18504936860961355	0.0618110151589192	2.9937927428281577	0.0027553304232648024	0.01327162178043019	C1orf174	339448	No significant
ENSG00000183856	20.867831766569854	-0.21588218243630158	0.34071296172166865	-0.6336189305667144	0.526329543420633	0.6540591447768065	IQGAP3	128239	No significant
ENSG00000163382	994.7701051298931	-0.20955825688224103	0.08027863022663403	-2.6103865535652337	0.009043996356283536	0.032929615316356006	NAXE	128240	No significant
ENSG00000143320	22.337359503714804	0.8250297211183206	0.34936765174201356	2.361494308372757	0.018201451313470313	0.05579486509662603	CRABP2	1382	No significant
ENSG00000223356	28.946591171570546	0.605307062611114	0.28145921252288014	2.150603127129505	0.031507538297247	0.08459928481527963	NA	NA	No significant
ENSG00000143319	2165.523350819996	-0.06332607909092512	0.06568169555842752	-0.9641358760994995	0.33497780807005195	0.473813026133947	ISG20L2	81875	No significant
ENSG00000143303	732.8292995421427	0.11284820044261556	0.10173943958015892	1.1091883433631873	0.26734894014273436	0.4031740706204808	METTL25B	51093	No significant
ENSG00000143314	298.24996564846833	0.18288997956421188	0.13691099389053996	1.3358312168154445	0.18160444711269744	0.30781334264211574	MRPL24	79590	No significant
ENSG00000143321	6601.977516027894	0.044530699317715736	0.11818129917142577	0.37679987976035473	0.7063223301044076	0.8010738378479425	HDGF	3068	No significant
ENSG00000143294	2002.9163791519536	0.13169670834732145	0.0780261470174797	1.6878535386069784	0.09143934728371765	0.18632281785503405	PRCC	5546	No significant
ENSG00000027869	1594.8103963676258	0.31815315147226886	0.20447167345748354	1.5559766597128353	0.11971364259961118	0.2272899401522947	SH2D2A	9047	No significant
ENSG00000123091	5849.990860888365	0.10122509596764562	0.20704929203580955	0.4888937072537227	0.6249169510137613	0.7381591965340798	RNF11	26994	No significant
ENSG00000237491	103.04666457724593	1.1655106864880527	0.30347161179590804	3.840592138390482	1.2273789327574264e-4	0.0012201880604337024	LINC01409	105378580	up-regulated
ENSG00000131591	569.5807146714614	0.7909783590076189	0.14910216253193492	5.3049422327339215	1.1270868302794925e-7	4.69142123468428e-6	C1orf159	54991	up-regulated
ENSG00000085831	42.900305724947046	-0.652983564985697	0.3244779352764745	-2.01241284535824	0.04417643553353512	0.1090290850509439	TTC39A	22996	No significant
ENSG00000239794	17.485663783909175	1.224504892050785	0.44518144525842857	2.7505748613129146	0.005949079655823321	0.02412905830990032	RN7SL653P	106481101	up-regulated
ENSG00000156875	123.90719572638393	0.07021248726407449	0.1095814361678016	0.6407334099596796	0.5216959035095459	0.6497751578707681	SLC71A1	64645	No significant
ENSG00000156876	292.31710150841405	-0.02896193216983843	0.07780425052814184	-0.37224100191496456	0.7097134208694904	0.8032821762502326	SASS6	163786	No significant
ENSG00000122477	18.410511446219076	0.7476295001968826	0.2882528853856643	2.593658339955908	0.009496080143191796	0.034161452433191554	LRRC39	127495	up-regulated
ENSG00000137992	1420.313340269992	-0.16237204142767847	0.07496471777802421	-2.1659794932927445	0.030312754004305928	0.08214625111123598	DBT	1629	No significant
ENSG00000137996	1138.4327843378874	0.08231677023809528	0.05369284702111143	1.533104962859005	0.1252499950940619	0.2350012753167113	RTCA	8634	No significant
ENSG00000121774	7919.730784442544	-0.2787473174692478	0.07895519888561706	-3.530449183885547	4.148546981683209e-4	0.0030929702890235343	KHDRBS1	10657	No significant
ENSG00000121775	961.3382024181891	0.03025981100982512	0.07205478613445679	0.419955600913994	0.6745178886565378	0.7767524835669007	TMEM39B	55116	No significant
ENSG00000025800	5214.127027407676	-0.09556768167112747	0.045725248493069776	-2.0900418219840167	0.036614043017722434	0.09467044490553753	KPNA6	23633	No significant
ENSG00000160050	189.51765753844498	-0.13792550304238574	0.1257948571249731	-1.0964319702303986	0.2728897794701919	0.408676218296948	CCDC28B	79140	No significant
ENSG00000064703	898.5756479314407	-0.21471617654692535	0.05539264383233006	-3.876257959393621	1.0607522574511801e-4	0.0010865031667866766	DDX20	11218	No significant
ENSG00000122406	21257.566489310968	-0.5484615419232342	0.11774032468882369	-4.658230248411197	3.189393770416765e-6	6.884691380278947e-5	RPL5	6125	No significant
ENSG00000154511	624.1057261182629	-0.47792489205083005	0.15209139971351027	-3.1423531702060865	0.0016759574792424813	0.009024940920479943	DIPK1A	388650	No significant
ENSG00000207523	19.28906787815519	0.09547789008026264	0.34757445446924184	0.2746976621917185	0.78354852739559	0.8570382894346272	SNORA66	26782	No significant
ENSG00000143033	1860.4350323082617	-0.11945791330275075	0.04375773969777177	-2.729983635531197	0.006333746949261245	0.02531765485214392	MTF2	22823	No significant
ENSG00000117298	6990.815268382317	-0.0010518200563369704	0.1324048002946231	-0.007943972227566468	0.993661693873173	0.9959344790833131	ECE1	1889	No significant
ENSG00000231105	57.83766377174437	-0.2610867729645973	0.2131208721601511	-1.2250643042057463	0.22055099316448265	0.35214226709665253	ECE1-AS1	100506801	No significant
ENSG00000143502	220.71482078889994	0.3451746645949493	0.35831145392674685	0.963336953960497	0.33537845405210187	0.47418839579134	SUSD4	55061	No significant
ENSG00000162620	35.11623804418677	-0.8465774360416823	0.3559220002557593	-2.3785476464881254	0.01738099052275547	0.05393550943315113	LRRIQ3	127255	No significant
ENSG00000116791	607.847126832576	-0.3822203871827471	0.17601227904441305	-2.1715552418152697	0.029889226122309487	0.08126234767672416	CRYZ	1429	No significant
ENSG00000162623	793.2633932252362	-0.24860934251656533	0.08602431644842913	-2.889989165628588	0.003852551039008524	0.017165102849959687	TYW3	127253	No significant
ENSG00000154358	3697.4734621503508	-0.7972786892600491	0.29175149692358265	-2.7327321287707984	0.006281139334939738	0.025118825065668204	OBSCN	84033	down-regulated
ENSG00000275557	58.249757477076976	0.08931781061923591	0.39290471113844827	0.22732690163076943	0.8201695561567464	0.8825546061953128	NA	NA	No significant
ENSG00000206828	249.10208485094574	1.8402942263629574	0.2688805871310766	6.844280749304644	7.686105480592351e-12	1.7272058572284967e-9	NA	NA	up-regulated
ENSG00000183598	341.89304928402527	0.18893561509338216	0.18734204064698584	1.0085062297863998	0.31321149850393515	0.4508105719967955	H3C13	653604	No significant
ENSG00000184260	3482.780220276765	0.08006394039492805	0.11059229244094922	0.7239558799965939	0.46909282196360125	0.6017901619979509	H2AC20	8338	No significant
ENSG00000184270	482.6172267731169	0.2365804818765418	0.1619326300051906	1.4609809145257409	0.14402067916699463	0.260300522214795	H2AC21	317772	No significant
ENSG00000178096	189.4086404854889	0.1369610163448025	0.14718091186362994	0.9305623576493626	0.3520799937202061	0.49134220779679716	BOLA1	51027	No significant
ENSG00000159164	122.85594702278563	-0.29520490064521004	0.23480391300759246	-1.2572401237438684	0.20866669824401501	0.33903502844096173	SV2A	9900	No significant
ENSG00000143368	2439.552193016292	0.2958085467619276	0.10354871718908881	2.8567089462031277	0.004280581582885307	0.018654906510396238	SF3B4	10262	No significant
ENSG00000150337	911.5324036266497	0.9114174987376576	0.25908669700824477	3.5178089391006213	4.351255276479329e-4	0.0032099664346014176	FCGR1A	2209	up-regulated
ENSG00000170128	234.52503951094792	-0.3841774246012244	0.2810078742919404	-1.3671411364156318	0.17158107147189203	0.2955166572427359	GPR25	2848	No significant
ENSG00000116852	9734.120877262543	-0.0637115585155595	0.12448984509300738	-0.5117811695239887	0.6088041706206303	0.7250879596818922	KIF21B	23046	No significant
ENSG00000116857	478.98352564312165	-0.36018651572861965	0.1209943157200153	-2.9768879106858432	0.0029119044965135645	0.013865759851912457	TMEM9	252839	No significant
ENSG00000174529	88.50716234277434	0.1206602852543153	0.12778256814843789	0.9442624843331602	0.3450355318676176	0.4840162306983274	TMEM81	388730	No significant
ENSG00000116984	4609.080629037062	-0.21850510422044536	0.09121839242405186	-2.3954062159379976	0.01660196078429284	0.052057096355471365	MTR	4548	No significant
ENSG00000143742	3931.4462396351814	-0.23872328012527302	0.06713409487872213	-3.555917161861303	3.766627560204933e-4	0.002868003817344573	SRP9	6726	No significant
ENSG00000242861	206.66835497188387	-0.23208968841908192	0.23800533014861464	-0.9751449191249671	0.32948837972609996	0.4679744202122259	NA	NA	No significant
ENSG00000196187	6929.536701940309	0.07545600013432842	0.17770983679809232	0.4246022701605363	0.6711266378246075	0.7743734913955448	TMEM63A	9725	No significant
ENSG00000143819	403.18425352772664	0.2858849951298313	0.18407935587913712	1.5530529958912815	0.12041047423055061	0.2282379264418155	EPHX1	2052	No significant
ENSG00000116649	1297.5828438325038	-0.36093019445279484	0.11752777535411674	-3.071020389565744	0.0021332858257348377	0.010914253926876893	SRM	6723	No significant
ENSG00000171824	2292.6275166319247	-0.0076945589651491175	0.04200893460750695	-0.1831648204611718	0.8546686965642405	0.9052835939919028	EXOSC10	5394	No significant
ENSG00000226849	32.599131611352476	-0.07677386669108818	0.298488818424843	-0.2572085182159653	0.7970178085873594	0.8664182677325252	NA	NA	No significant
ENSG00000117614	1144.9594937714173	0.1295217916708449	0.10689782281170551	1.2116410630644017	0.22564980873219737	0.3578709597772309	SYF2	25949	No significant
ENSG00000284602	27.869593065530108	0.38340846178676574	0.3219696789818586	1.1908216419607913	0.23372361093246954	0.3668583731014889	NA	NA	No significant
ENSG00000117616	5207.783758615438	0.8834775790186874	0.2033312103201915	4.3450170666246954	1.3926483527531011e-5	2.265601140169726e-4	RSRP1	57035	up-regulated
ENSG00000261349	77.72023710253433	0.6480461718885315	0.5025882370741763	1.289417706353695	0.19725290901067707	0.32573975222185214	NA	NA	No significant
ENSG00000187010	68.57398046413591	0.7943853763259365	0.5685294741949196	1.397263312426934	0.16233440396643492	0.28400014300066584	RHD	6007	No significant
ENSG00000224183	19.682027231847893	1.0762268398134798	0.5261285916325721	2.0455585515205663	0.04079982296493341	0.10286813822343971	NA	NA	No significant
ENSG00000259984	35.090790954393775	0.7366122631381049	0.369648823834532	1.9927353088720736	0.04629043883838715	0.11289473010952443	NA	NA	No significant
ENSG00000183726	4694.93009987163	0.1631472840318059	0.08391719789249277	1.9441459930634915	0.05187784830177508	0.1226980063464463	TMEM50A	23585	No significant
ENSG00000204178	1477.7029533343803	-0.13837282856204858	0.07908805655461122	-1.7496046127584453	0.08018656323719454	0.16961962107156153	MACO1	55219	No significant
ENSG00000198860	1233.1101834912956	-0.2551184586408593	0.08120931766908812	-3.141492453863687	0.0016808914023887143	0.009043175107756103	TSEN15	116461	No significant
ENSG00000180875	23.17300453855808	1.6673132987299883	0.46111270013114775	3.6158477054650153	2.9936634670650776e-4	0.0024181075230745018	GREM2	64388	up-regulated
ENSG00000143382	3168.538722456643	0.7574082738339768	0.24794668954933957	3.0547222679625983	0.002252690238595763	0.01137245233355603	ADAMTSL4	54507	up-regulated
ENSG00000184007	20638.58994274895	-0.11911099925023128	0.08713427715479555	-1.3669821239077766	0.17163090872520273	0.2955444118415712	PTP4A2	8073	No significant
ENSG00000137942	206.73012775998603	0.3516836606829104	0.1792881088597524	1.961555972225765	0.04981420243280839	0.11918418512725437	FNBP1L	54874	No significant
ENSG00000157077	199.18171196504244	-0.9101885845235402	0.36488175812958107	-2.494475441001091	0.01261434553750093	0.04243843542827568	ZFYVE9	9372	down-regulated
ENSG00000162542	825.3407397453353	0.00484962243004833	0.08034544333596814	0.06035964491190138	0.9518691987204841	0.9707548330233692	TMCO4	255104	No significant
ENSG00000178922	134.46909176917208	-0.03429832079107534	0.13228811735156515	-0.2592698533907251	0.7954270378177906	0.8653866997002193	HYI	81888	No significant
ENSG00000121753	113.54589423777047	1.0535891015243881	0.2999976533312887	3.511991143347062	4.447628204828656e-4	0.0032632074999680485	ADGRB2	576	up-regulated
ENSG00000163374	2340.6238567633777	0.16834582826635314	0.050812798454999385	3.313059571309438	9.228132218980148e-4	0.005728082502019454	YY1AP1	55249	No significant
ENSG00000143740	927.0122089711936	-0.1551290377757367	0.05379435892854443	-2.883741731764033	0.003929809048384618	0.017456080334537653	SNAP47	116841	No significant
ENSG00000117411	138.18914448996617	-0.30701260152986953	0.22081468699331538	-1.3903631398357283	0.16441863355981715	0.2864642545800333	B4GALT2	8704	No significant
ENSG00000162745	88.81745122296503	0.3067046006119281	0.30623721401207893	1.0015262240461433	0.31657246842313563	0.4542724666767265	OLFML2B	25903	No significant
ENSG00000187862	229.2868232959636	-0.6007114773519805	0.3241155659906118	-1.853386694082383	0.06382695310465744	0.14363317935786823	TTC24	164118	No significant
ENSG00000185090	93.31955151152246	-0.13710739371376454	0.22859647921531168	-0.5997791137658997	0.5486534547096282	0.672550370945546	MANEAL	149175	No significant
ENSG00000157873	7000.863854303553	0.3431926850897715	0.09032711028409199	3.7994427587728676	1.4502180229093587e-4	0.0013882808031433775	TNFRSF14	8764	No significant
ENSG00000168264	12976.614678260727	-0.1431753258502464	0.06290398016315714	-2.27609326912042	0.02284042785741345	0.06620589043901819	IRF2BP2	359948	No significant
ENSG00000162775	2250.25710709381	-0.26847696949889105	0.05092976773915066	-5.271513722072363	1.353031698858391e-7	5.377764085621288e-6	RBM15	64783	No significant
ENSG00000081692	727.1188654069821	-0.2651057825410386	0.08209001930240684	-3.229452067302241	0.0012402767026552714	0.007151174356625526	JMJD4	65094	No significant
ENSG00000173171	321.89510969386794	0.20600343801001192	0.1618900930261464	1.272489465904136	0.20319926452840467	0.332756111866807	MTX1	4580	No significant
ENSG00000143862	2255.683305673165	0.09135421129593879	0.11494999727280951	0.7947299996808951	0.42677057765499676	0.5631585248164408	ARL8A	127829	No significant
ENSG00000143376	8394.848915676032	0.06705731824556821	0.11127455412233984	0.6026294041299202	0.5467552547984614	0.671115273536935	SNX27	81609	No significant
ENSG00000143436	726.6258908565685	-0.11429786411978442	0.09372498286274926	-1.219502640903782	0.2226534741286558	0.35450422661066694	MRPL9	65005	No significant
ENSG00000249602	25.99196634235634	-0.348342692372762	0.25212581900556136	-1.3816224524195926	0.16708765633054198	0.2898854241474552	NA	NA	No significant
ENSG00000234614	125.26284087696175	-0.3694994098985592	0.21364827443741774	-1.7294752830161222	0.08372406647595301	0.17482909663932622	NA	NA	No significant
ENSG00000196407	22.985642498054165	1.0271102541859016	0.5477647951029724	1.8750935864595293	0.06077984973204932	0.1383737815241457	THEM5	284486	No significant
ENSG00000159445	1345.2549364994968	-0.33467988829141426	0.20979595654529268	-1.5952637686759252	0.11065326404900303	0.21483106970425223	THEM4	117145	No significant
ENSG00000197747	5436.0520692152795	0.3951949261699293	0.18007909545839654	2.194563034448553	0.02819495764395883	0.07776189281074118	S100A10	6281	No significant
ENSG00000123473	279.11963390555286	-0.09410813890307279	0.17442460053558165	-0.5395347824452965	0.58951790349724	0.7084238182160717	STIL	6491	No significant
ENSG00000020129	1332.6040933328413	-0.0976339878782294	0.06745128074295367	-1.447474188819295	0.14776416042768142	0.2653533973725787	NCDN	23154	No significant
ENSG00000116819	125.50627123471337	0.2869907770632585	0.15921477438340081	1.8025386034349031	0.07146070680623988	0.15550133692113874	TFAP2E	339488	No significant
ENSG00000186603	27.166620321598977	-1.3499369967197135	0.28466326804606007	-4.742224052951174	2.1138465167107866e-6	4.980040557111111e-5	HPDL	84842	down-regulated
ENSG00000117643	1986.0617902481586	-0.7710059914759367	0.15619938879600218	-4.936037185669641	7.972591264403051e-7	2.2685646052346864e-5	MAN1C1	57134	down-regulated
ENSG00000162430	3155.167944921977	0.1853482341571474	0.12040299398676009	1.5393988805421974	0.12370694717496143	0.2329289257796459	SELENON	57190	No significant
ENSG00000237481	32.01429902816835	0.5470414320626473	0.3447049661385082	1.5869844818041785	0.112516159309376	0.21753620564468815	NA	NA	No significant
ENSG00000154429	1991.8774221087633	0.24917270350326537	0.10505058723116299	2.371930610487334	0.017695413604023956	0.05456812273950245	CCSAP	126731	No significant
ENSG00000187815	271.5786512266071	0.13231168166412555	0.0784557786840751	1.6864491549681357	0.09170932050129303	0.1867209861478295	ZFP69	339559	No significant
ENSG00000117010	130.8935114388175	0.13607549331788732	0.10343927561905461	1.3155108879438129	0.18833826054834174	0.31530019397242925	ZNF684	127396	No significant
ENSG00000242125	1141.4546474698454	0.34654642134462865	0.20110792296397792	1.7231863182570952	0.08485483709721664	0.17662177652299826	SNHG3	8420	No significant
ENSG00000200087	1817.7288870352345	-1.1941855520988542	0.24387012430324137	-4.896809543648483	9.740516069066047e-7	2.688689222969916e-5	SNORA73B	26768	down-regulated
ENSG00000279443	23.425954689819747	-0.11475415553340632	0.3598160952866069	-0.3189244645712704	0.7497837922362696	0.8315749373777103	NA	NA	No significant
ENSG00000180098	540.3952382894672	0.18002756155458835	0.06224511854858765	2.8922358210959374	0.0038251071807335417	0.01706674548470417	TRNAU1AP	54952	No significant
ENSG00000240038	412.24109197922314	0.28411886479473514	0.17772524309284274	1.59864102504737	0.10990038857601218	0.21377583075800038	AMY2B	280	No significant
ENSG00000117266	239.66000407618884	0.513109799937709	0.13429335846994658	3.8208129261473305	1.3301251933649932e-4	0.001298131090718352	CDK18	5129	No significant
ENSG00000143850	49.40780422787495	0.04732642083470118	0.2350409597784039	0.20135392945689307	0.8404218363537743	0.8960409943801069	PLEKHA6	22874	No significant
ENSG00000240710	46.06868879666998	0.5411820225000087	0.3657684016766176	1.4795756550301395	0.1389865274314985	0.25355493888627245	NA	NA	No significant
ENSG00000240219	75.62926466221373	0.2497315140823631	0.3119999319774452	0.8004216940034989	0.4234665159997844	0.5600634643057587	NA	NA	No significant
ENSG00000197056	1034.0772778691062	-0.2051082514462912	0.07130939883129811	-2.876314410271932	0.0040234872144846966	0.017789790897138124	ZMYM1	79830	No significant
ENSG00000174842	325.3998389461161	-0.1300286096886748	0.11288217064830511	-1.151896787082444	0.24936348866959274	0.38364287100856853	GLMN	11146	No significant
ENSG00000122484	1646.695672077824	-0.14837768070590857	0.11414035911995245	-1.29995806785552	0.19361534126805938	0.3213103414631361	RPAP2	79871	No significant
ENSG00000163563	14272.483493507994	0.5108844233778747	0.22019366239912544	2.3201595259896264	0.020332249184519948	0.060475761701385654	MNDA	4332	No significant
ENSG00000162722	2769.136118719582	0.6420781558852413	0.4561321927695383	1.4076580562899506	0.15923234741442988	0.2797458740583469	TRIM58	25893	No significant
ENSG00000238243	88.97819943734855	0.7387948567856636	0.43628738232715836	1.6933674607891005	0.09038554455293372	0.1848632234450201	OR2W3	343171	No significant
ENSG00000121903	257.28623967814775	0.03804180086260102	0.08536615851047127	0.44563093298774475	0.6558638623899675	0.7617773361587271	ZSCAN20	7579	No significant
ENSG00000116809	1033.566048505775	0.2073159311375894	0.0429473328706734	4.827213176703579	1.3845688992754945e-6	3.558463880718602e-5	ZBTB17	7709	No significant
ENSG00000228140	51.64278942508759	1.1151924454496327	0.26591757753434736	4.193752273881136	2.7437761825279783e-5	3.8722148894807087e-4	LOC124903852	124903852	up-regulated
ENSG00000142634	23240.970099672893	0.24119385953407999	0.14444734142531115	1.66977015398233	0.09496484758527564	0.19185613744521798	EFHD2	79180	No significant
ENSG00000162438	21.283218767679127	1.9960616210874746	0.3955768605028184	5.045951420288532	4.51270067267283e-7	1.4460441936126028e-5	CTRC	11330	up-regulated
ENSG00000176261	636.6622415761625	0.23772854703388957	0.058240488556120275	4.081843283385499	4.467992199866841e-5	5.662687438847866e-4	ZBTB8OS	339487	No significant
ENSG00000213281	4564.1411757732785	-0.19981706750625053	0.09078660157010471	-2.2009532689903955	0.027739332249434565	0.07672637141677277	NRAS	4893	No significant
ENSG00000052723	2384.802527728991	-0.27264335306205095	0.06288753836062787	-4.33541143713689	1.454877415834671e-5	2.348166790492644e-4	SIKE1	80143	No significant
ENSG00000227232	118.80787962402223	0.5985362957758945	0.25903493211038403	2.3106393060563617	0.020852786261261698	0.06170988309765237	NA	NA	No significant
ENSG00000268903	162.72809338917517	0.9570878551167419	0.30082848966098186	3.1815066990341587	0.0014651113448365149	0.008149943399649138	NA	NA	up-regulated
ENSG00000269981	158.5978756531977	1.4090570486759713	0.3382276833829186	4.166001536547	3.099886122042619e-5	4.26039697999625e-4	NA	NA	up-regulated
ENSG00000241860	42.29709211971858	1.1326673867125032	0.4183745762630481	2.707304532769582	0.006783200257399061	0.02659075486805225	NA	NA	up-regulated
ENSG00000132485	3166.4909511823284	0.07232581147448447	0.12134707082238558	0.596024370298538	0.5511589463743904	0.6747251021127473	ZRANB2	9406	No significant
ENSG00000207721	39.554908448314926	0.7886673497999707	0.3657986721094386	2.1560147970247945	0.031082509750921607	0.08372740601108866	MIR186	406962	No significant
ENSG00000143418	7715.301124838967	-0.03308913485837409	0.08853402826547448	-0.37374482452277424	0.7085941729254637	0.8024965214859163	CERS2	29956	No significant
ENSG00000259357	20.572613715025824	0.9510016440094359	0.3204557706641508	2.967653358335431	0.0030008254258310986	0.014188958204469245	NA	NA	up-regulated
ENSG00000143412	26.558836108565	0.14174890680507984	0.4172646899707812	0.3397098058189533	0.7340750764929816	0.8208528191878138	ANXA9	8416	No significant
ENSG00000143363	1721.4269782353824	0.08412915589994185	0.1363333436693213	0.6170842263210273	0.5371791722708026	0.6628424168646693	PRUNE1	58497	No significant
ENSG00000163141	36.872135790566055	0.7219901691042213	0.3353952956091678	2.1526544306260873	0.03134584734602815	0.08428133337646593	BNIPL	149428	No significant
ENSG00000143443	66.08265138275675	-0.22417747603884208	0.18254770083237362	-1.2280487511847407	0.21942866770064315	0.3508936855630757	C1orf56	54964	No significant
ENSG00000197622	22001.749885796144	-0.010524073246481398	0.05505171982441345	-0.19116702039550726	0.8483947409983887	0.901263007124828	CDC42SE1	56882	No significant
ENSG00000213190	198.78781712512594	-0.3169990356454491	0.13195973882482592	-2.4022405505535245	0.01629498910823694	0.05133331579604189	MLLT11	10962	No significant
ENSG00000162783	3781.280297700982	0.28793767266104225	0.13261146366112375	2.171287946846286	0.029909412854969487	0.08127547300747397	IER5	51278	No significant
ENSG00000160785	1992.6881237263729	0.12145152753479525	0.07983422687775558	1.5212964700060947	0.1281854557099888	0.23922553608747835	SLC25A44	9673	No significant
ENSG00000091483	1086.9760285345742	-0.18552805867209776	0.08387389814366104	-2.2119880293905174	0.026967492062216568	0.07518469872220963	FH	2271	No significant
ENSG00000117009	636.5226493523053	-0.07421636085939397	0.1298823784355963	-0.5714120864840415	0.5677203380288213	0.6889666632705245	KMO	8564	No significant
ENSG00000054277	1080.495726151266	-0.28398154256980773	0.12705353576775097	-2.2351329371023185	0.025408622599685318	0.0719719355086109	OPN3	23596	No significant
ENSG00000203668	1329.3513293586702	-0.12933421142351792	0.09625260393565883	-1.3436957145592952	0.179046803683997	0.3044559929155122	CHML	1122	No significant
ENSG00000197785	460.96301671450124	0.09747054515651238	0.0830305159076016	1.1739123151418207	0.24043014915846497	0.37398555534869427	ATAD3A	55210	No significant
ENSG00000160075	3830.365094552486	0.009491353550051986	0.05668180359818294	0.16744974484820827	0.8670161869348392	0.9149987003271173	SSU72	29101	No significant
ENSG00000215014	51.60321412814218	0.14373921965971312	0.3133223790136861	0.4587582288638071	0.6464077940962647	0.7542428315084094	SSU72-AS1	134006662	No significant
ENSG00000197530	1467.158319455768	0.21167431236958112	0.10542467815169759	2.0078250755008127	0.044661883210990544	0.10990677025223596	MIB2	142678	No significant
ENSG00000116128	979.48362832174	-0.5853928055779519	0.15112642606733023	-3.873530399753821	1.0727001895444456e-4	0.0010961719750772166	BCL9	607	No significant
ENSG00000174371	52.57320435739589	-0.4522061515010429	0.3051529020898183	-1.4819002159381105	0.13836684760085297	0.25276645177152174	EXO1	9156	No significant
ENSG00000152763	86.48418856672262	-0.15871474446801287	0.20523145374511412	-0.7733451260601001	0.43931815601698965	0.5751694531420523	DNAI4	79819	No significant
ENSG00000143815	8290.144092921453	-0.40096945997766953	0.07914522495216222	-5.0662495459457935	4.057299624775124e-7	1.3317668131658871e-5	LBR	3930	No significant
ENSG00000185842	50.9258988334571	0.3016924665430653	0.22180895087772495	1.3601455908304492	0.17378385629800128	0.2981387328170076	DNAH14	127602	No significant
ENSG00000143479	54.68829620580199	-0.3231384658379905	0.28098051691771775	-1.1500386908769844	0.2501279359191456	0.3846839046056668	DYRK3	8444	No significant
ENSG00000212916	310.1314107249414	-0.23279421590842403	0.11998915660824108	-1.940127112223033	0.05236424379409252	0.1235668192706065	MAP10	54627	No significant
ENSG00000254685	645.1282732289186	0.11289177250778515	0.10620028755809964	1.063008162252148	0.2877782498306332	0.42527418961565966	FPGT	8790	No significant
ENSG00000162398	58.19263352357837	0.7660623597007866	0.3259011364955032	2.3505973864910312	0.01874330216292179	0.056977558153259306	CIMAP2	163747	No significant
ENSG00000163125	5204.543044305575	-0.13693903687817913	0.057791654765045455	-2.369529604835004	0.01781072913120426	0.0548272673360991	RPRD2	23248	No significant
ENSG00000271383	168.0761542904094	0.18342174949447812	0.4008421804027077	0.4575909384341806	0.6472463549036251	0.7547188736529232	NBPF19	101060226	No significant
ENSG00000117481	1174.6153270362333	-0.06830875977204781	0.07369679917446653	-0.9268890988106103	0.3539841177309692	0.4934887151505948	NSUN4	387338	No significant
ENSG00000196418	1488.2655721999329	0.08498295765410048	0.09925552482681425	0.8562038012733576	0.3918850603566001	0.53062660007188	ZNF124	7678	No significant
ENSG00000160789	1199.905107375942	0.42093519676849855	0.20989958422791785	2.005412246607546	0.04491899354521049	0.11036446858150399	LMNA	4000	No significant
ENSG00000226029	319.8367261188616	0.5988339974409201	0.2611825027185551	2.292779919052278	0.0218606786898118	0.06394754193440187	LINC01772	107984921	No significant
ENSG00000206652	103.46226239789604	1.7562948148433766	0.3074700304002727	5.712084564980154	1.1160060344722934e-8	7.218211724070243e-7	RNU1-1	26871	up-regulated
ENSG00000186301	65.22181011504217	0.568655770795185	0.2948467820758667	1.9286483874491291	0.053774527676352386	0.12611184387357569	NA	NA	No significant
ENSG00000187942	56.120755105384944	0.3049625934528301	0.2919246560672459	1.0446619945064897	0.2961792160229439	0.43388460496867204	LDLRAD2	401944	No significant
ENSG00000142798	542.6728816544233	-0.9849448645346388	0.16559900183571427	-5.947770539775189	2.7181927128795956e-9	2.2473812203468658e-7	HSPG2	3339	down-regulated
ENSG00000218510	200.6036848094864	0.019441931212286538	0.1445239234535728	0.13452396494433747	0.8929882620353088	0.9324614712829079	LINC00339	29092	No significant
ENSG00000230068	74.79959843289143	0.8071382472877179	0.3756093362392431	2.1488769564918746	0.03164415493012246	0.0848470012036895	NA	NA	No significant
ENSG00000285417	219.83364256567276	-0.7802578703009749	0.21326427922062183	-3.6586430374202443	2.535542129631661e-4	0.002127476421645943	NA	NA	down-regulated
ENSG00000196550	34.479343801578224	0.053971825685431345	0.30848492112591414	0.17495774343991904	0.861112837222859	0.9106235783313589	FAM72A	729533	No significant
ENSG00000266028	3412.484077025714	0.4007880589486223	0.13346097892203582	3.0030355103475714	0.0026730123992877797	0.012967568045478335	SRGAP2	23380	No significant
ENSG00000263528	2589.0436199589426	0.11098218986344709	0.07036859362560584	1.5771551504059433	0.1147598298557107	0.22043948468064628	IKBKE	9641	No significant
ENSG00000261000	54.73484027214023	1.0983810321121554	0.29268654496482877	3.752755468291665	1.7490144510691873e-4	0.0016050641517455872	NA	NA	up-regulated
ENSG00000266094	15487.64367565849	-0.16569073896319758	0.06987942318262182	-2.371094829019752	0.01773548006775469	0.05465321635506403	RASSF5	83593	No significant
ENSG00000143486	1606.863713685813	-0.2941639266117186	0.07601770984087473	-3.8696762534346516	1.0897997208370733e-4	0.0011092920735674926	EIF2D	1939	No significant
ENSG00000058453	917.8181500717308	0.4115662845438185	0.1532106087948825	2.6862779789278246	0.007225294926191501	0.027956946902049588	CROCC	9696	No significant
ENSG00000143494	21.869199953129613	-1.100995254345301	0.43340470559116784	-2.5403398720453065	0.011074479236569576	0.03846115951230266	VASH2	79805	down-regulated
ENSG00000215883	261.92373407360304	-0.10380278296049214	0.11998848734267849	-0.8651061885965681	0.3869805083228159	0.5253860497100515	CYB5RL	606495	No significant
ENSG00000162650	423.89389709235166	0.3020745557139746	0.10863273215037336	2.7806955577240946	0.005424257892151596	0.022339377897940122	ATXN7L2	127002	No significant
ENSG00000120334	236.02269565644374	-0.3470589645313057	0.10757466576684879	-3.226214667340929	0.0012543923573356903	0.007215946583321293	CENPL	91687	No significant
ENSG00000162714	1276.2551970434172	-0.35680478542323035	0.14062647839685355	-2.537251799880197	0.011172656135553153	0.03877907262256944	ZNF496	84838	No significant
ENSG00000152061	7399.009177069743	0.28746896766840757	0.08275769385208803	3.473622261420163	5.134833654800625e-4	0.0036509454295978196	RABGAP1L	9910	No significant
ENSG00000143147	33.76620654268853	0.5161324235631698	0.46687753960044076	1.1054985082488267	0.2689436404396195	0.40478363517163446	GPR161	23432	No significant
ENSG00000134256	2151.8553637871164	0.22941807700441674	0.1983360525416028	1.1567139411342988	0.24738925197486616	0.38144254122233057	CD101	9398	No significant
ENSG00000273213	58.967506780770606	0.3456497799713061	0.5634015835247385	0.6135051623548178	0.5395423703961284	0.6650093993603361	H3-7	440686	No significant
ENSG00000135838	1633.5466403481958	0.3161799780611484	0.17843874027879755	1.7719245135173012	0.07640708861900168	0.1634244599528812	NPL	80896	No significant
ENSG00000180198	952.0776267081571	-0.1053478109488478	0.07981719161332242	-1.3198636636980352	0.18688054124081532	0.31384901091012846	RCC1	1104	No significant
ENSG00000116922	419.7871092158903	-0.42706874945878376	0.08158646930457564	-5.234553634922799	1.6538404371396017e-7	6.389664110957095e-6	AIRIM	54955	No significant
ENSG00000116863	796.967595149853	0.01293819951315397	0.09365322033414225	0.13815007606777635	0.8901218101838451	0.9304660716187045	ADPRS	54936	No significant
ENSG00000171812	422.0182152705149	0.0944944328651825	0.269097040518479	0.35115374246820646	0.7254730111909204	0.8146118475435269	COL8A2	1296	No significant
ENSG00000054116	1613.7919353201642	-0.10357962199274874	0.07477563752614164	-1.385205468245419	0.16598964913257414	0.2885516780715818	TRAPPC3	27095	No significant
ENSG00000116871	7786.55434693169	0.06734337911831624	0.09831791590085728	0.6849553156336692	0.4933721185241122	0.624662416461329	MAP7D1	55700	No significant
ENSG00000160094	1987.346016208833	-0.04637677983021405	0.09404312559537924	-0.493143752258408	0.6219110181652685	0.7356992863873136	ZNF362	149076	No significant
ENSG00000270115	36.12770217529961	1.0259213111805088	0.3855265341675803	2.6610913134569416	0.007788783100928833	0.029518224906612017	NA	NA	up-regulated
ENSG00000222112	25.534236747320126	1.125857303420092	0.3399592790131025	3.31174164943649	9.271712596691981e-4	0.005744594499640051	RN7SKP16	106480837	up-regulated
ENSG00000197956	13779.839381405467	0.12916248050859302	0.1816316052653913	0.7111233770128667	0.4770077848743049	0.6094906293393217	S100A6	6277	No significant
ENSG00000196154	13140.64270507006	0.2025038261613545	0.16952073325846273	1.1945667191788483	0.23225635869437328	0.36507841944175184	S100A4	6275	No significant
ENSG00000189171	44.45118531698178	1.044156167740548	0.28710113192458425	3.636893246435639	2.7594622768957147e-4	0.002270791304667985	S100A13	6284	up-regulated
ENSG00000272030	22.35618613238335	1.0778831943577525	0.3492063554464046	3.086665455958987	0.002024152626187942	0.010481343347657976	NA	NA	up-regulated
ENSG00000160679	3371.0776963834182	-0.09182554319610725	0.05576674063432354	-1.6466005033041162	0.09964018694359962	0.19893987888682244	CHTOP	26097	No significant
ENSG00000143553	828.128070296661	-0.0163605321288213	0.13510286244413341	-0.12109685785219072	0.9036143179324826	0.9398060739761795	SNAPIN	23557	No significant
ENSG00000214193	100.17936778440506	0.7661422969464786	0.25460892994147805	3.0090943672815276	0.0026202771463596447	0.012768478682622144	SH3D21	79729	up-regulated
ENSG00000196182	5994.951494635608	0.11621712160717015	0.10934224852480462	1.0628748098298522	0.28783872795757337	0.42532770389819136	STK40	83931	No significant
ENSG00000181817	1259.0659428117526	0.015393360454149721	0.13913842624444478	0.11063342363170012	0.9119070419461635	0.945122199103143	LSM10	84967	No significant
ENSG00000116898	686.957124106471	-0.0549045919919457	0.07891058154419418	-0.6957823769325051	0.4865651273700506	0.618770481937332	MRPS15	64960	No significant
ENSG00000142694	242.92864307123517	0.21249406679236765	0.19934610010674353	1.065955474817836	0.2864437698544669	0.4237308125587894	EVA1B	55194	No significant
ENSG00000243155	58.357730647337576	0.09556597094857479	0.18383204910988055	0.5198547881683724	0.6031647893870544	0.7200348994331056	NA	NA	No significant
ENSG00000232586	76.99055309180596	0.3922249681924958	0.20263417290850644	1.9356309084627772	0.05291292201428307	0.12454111683447745	KIAA1614-AS1	103344928	No significant
ENSG00000135823	2433.4918429080294	-0.08586401494643078	0.06780261042391333	-1.2663821408880058	0.20537630166620796	0.33522292029823686	STX6	10228	No significant
ENSG00000153029	4328.230151131601	0.12145150046484615	0.09951755378903744	1.2204027916753806	0.2223122195983128	0.35408346979729455	MR1	3140	No significant
ENSG00000117500	5904.671368726438	-0.00995965684155438	0.0782975747116987	-0.12720262253622877	0.8987800297606316	0.9363338104989214	TMED5	50999	No significant
ENSG00000223745	865.0105337673101	0.4768107534443868	0.2779479400190301	1.7154678441284408	0.08625948601307055	0.1786461734342276	NA	NA	No significant
ENSG00000122483	487.24194672543183	0.4821152394485096	0.08068944075108761	5.9749483322823895	2.301631178890882e-9	1.9679507952975304e-7	CCDC18	343099	No significant
ENSG00000274386	18.806427889477494	0.48538581376070233	0.3612968215110305	1.343454425451909	0.17912487381164488	0.30452965937638327	TMEM269	100129924	No significant
ENSG00000177868	205.99076470687632	0.27801508077021714	0.13761136567630028	2.0202915609760383	0.04335315364969037	0.10767947813118503	SVBP	374969	No significant
ENSG00000120370	463.4274990386043	0.24504795865115214	0.14195584581545048	1.7262266111233378	0.08430665236072438	0.17575249792801817	GORAB	92344	No significant
ENSG00000004487	2379.492816183123	-0.08478578246572512	0.04812977708794	-1.7616076282840316	0.07813561419543912	0.16620886475942437	KDM1A	23028	No significant
ENSG00000179639	1054.9976639836434	-0.3592474235402434	0.23855522288333164	-1.5059298186732124	0.13208519084805648	0.24421827269881158	FCER1A	2205	No significant
ENSG00000185436	436.27203170045124	-0.7471995795826634	0.25573398673962383	-2.9217844257182226	0.0034803233824944337	0.015915238259421455	IFNLR1	163702	down-regulated
ENSG00000163435	57.26520625989748	1.6641027761678915	0.39806115005477144	4.180520445009312	2.9084265877565378e-5	4.058829715779983e-4	ELF3	1999	up-regulated
ENSG00000243323	33.310104526858844	0.7370812064160323	0.36134579515542153	2.0398222873992484	0.041368029147113475	0.10407618987951844	NA	NA	No significant
ENSG00000133067	565.6118798320261	0.7921992860151567	0.3411254790743395	2.322310512145935	0.02021622192263502	0.06023877270638929	LGR6	59352	No significant
ENSG00000143851	2277.733424378248	-0.2000705843369431	0.11956180989322547	-1.673365303817464	0.09425540382590977	0.1907526519178555	PTPN7	5778	No significant
ENSG00000116991	735.5684508133642	0.31712385926595305	0.20710315426933235	1.5312362594610298	0.12571101238597435	0.23553849546780956	SIPA1L2	57568	No significant
ENSG00000116350	2836.1274401706314	0.1976947605618737	0.05357282370515907	3.6902060949763915	2.2407244027907683e-4	0.0019337970129057896	SRSF4	6429	No significant
ENSG00000187800	701.9777985861076	0.7441012860789403	0.5005703799127503	1.4865068248917117	0.13714511298236678	0.2510316980320515	PEAR1	375033	No significant
ENSG00000132694	4998.854956976837	0.4342373071739757	0.13906245426068695	3.1226063820213685	0.0017925730935414049	0.009520545822503043	ARHGEF11	9826	No significant
ENSG00000117036	3262.777307659164	-0.08944377082217754	0.07134026075313626	-1.253762880565942	0.20992820483816851	0.34051652548615746	ETV3	2117	No significant
ENSG00000163344	481.91965706525735	-0.1798437354136436	0.12305972465883228	-1.4614345669327466	0.14389622022133672	0.2601292231889016	PMVK	10654	No significant
ENSG00000163346	7357.864556397798	-0.254069339897751	0.13242786483528238	-1.9185489414464985	0.05504144264064605	0.12836168262443373	PBXIP1	57326	No significant
ENSG00000268154	19.802756891829787	0.9192254535713403	0.41241352199264547	2.2288926151837787	0.025821050598129332	0.07283273643042446	NA	NA	No significant
ENSG00000163348	3039.8743311096646	-0.25293301655741784	0.07256565209772528	-3.485574913828226	4.910806967206267e-4	0.003523398465869482	PYGO2	90780	No significant
ENSG00000271380	44.41409474177651	-0.2964314177262469	0.1736598305231653	-1.7069659508086674	0.08782838125151633	0.1810653799318617	NA	NA	No significant
ENSG00000160691	2650.7339670412816	0.04645117732886291	0.07359809014560771	0.6311465044400353	0.5279447364137116	0.655276542972634	SHC1	6464	No significant
ENSG00000173207	165.07797829317832	-0.32037120497058785	0.1303910817147148	-2.4570024326627973	0.01401017379515096	0.04595253111553257	CKS1B	1163	No significant
ENSG00000160688	1079.256550068436	0.06456074999912767	0.07325840490197487	0.8812743068254721	0.3781693690426278	0.5168462144701116	FLAD1	80308	No significant
ENSG00000160685	10817.470736195599	0.20694005226188453	0.15960972887468827	1.296537834635105	0.19479025397380095	0.3224672810401193	ZBTB7B	51043	No significant
ENSG00000163354	23.22229994970577	0.6549256992649137	0.2873660257016749	2.2790644707068326	0.022663233152135528	0.06578307101949091	DCST2	127579	No significant
ENSG00000143537	3474.323352125439	0.2968396373077129	0.16663978198300577	1.7813251660277925	0.07485934555856598	0.16080080992040985	ADAM15	8751	No significant
ENSG00000014914	1270.516331346138	0.2768845771178327	0.20729870132920342	1.3356792654389211	0.1816541293859453	0.3078442985475055	MTMR11	10903	No significant
ENSG00000264522	709.617660556208	-0.03090014399623049	0.1745637369001141	-0.1770135341105332	0.8594977587706845	0.9094643353898314	OTUD7B	56957	No significant
ENSG00000215784	15.335365859888697	-0.07068757661204103	0.39967680251592724	-0.17686184478826267	0.8596169095411874	0.9094806054468482	FAM72D	728833	No significant
ENSG00000281571	76.039976873591	-0.4554193217966293	0.2823746545504846	-1.6128194030785676	0.10678374938819306	0.2095036444231305	NA	NA	No significant
ENSG00000223612	21.834955238602447	-0.7732274987006005	0.2719827774013704	-2.8429281665858324	0.004470114405221143	0.019257722348890963	NA	NA	down-regulated
ENSG00000143127	83.51804352128086	0.8649097665934684	0.2957671587849869	2.9242927786388537	0.0034523985903934023	0.01584126766817161	ITGA10	8515	up-regulated
ENSG00000131779	861.8483555821201	-0.2818227439826462	0.07767612789142775	-3.6281770427146616	2.8542951038287547e-4	0.0023334927509286573	PEX11B	8799	No significant
ENSG00000271601	4721.315362060198	-0.381903178111633	0.09427387018747606	-4.050997135814707	5.099983185606219e-5	6.268759135855947e-4	LIX1L	128077	No significant
ENSG00000272031	73.09223443897235	0.22736468423483608	0.1827862480607406	1.2438828776620103	0.21354267195985366	0.34411841078535577	ANKRD34A	284615	No significant
ENSG00000121851	224.29459547152953	-0.06325559745611958	0.11357771036264633	-0.556936719838325	0.5775706651975289	0.6977021791579797	POLR3GL	84265	No significant
ENSG00000265972	112892.44115134691	-0.3854269970673216	0.13508620000617902	-2.853192976408335	0.0043282329110400355	0.018802762603864206	TXNIP	10628	No significant
ENSG00000287190	81.75287203108142	2.4350453726066013	0.4052180809013648	6.0092219162336	1.8641581443388513e-9	1.6670899976516013e-7	NA	NA	up-regulated
ENSG00000271425	1111.1797861534483	0.4599897192279208	0.175339480000148	2.623423539453479	0.008705098173563727	0.032035832995465974	NBPF10	100132406	No significant
ENSG00000162373	53.951775141921736	-1.090541334999567	0.26811302067385157	-4.067468757237887	4.752657817417229e-5	5.950327587406371e-4	BEND5	79656	down-regulated
ENSG00000185483	22.96741198791529	-1.547400748008895	0.2897351520448017	-5.3407421815687055	9.256682432315758e-8	4.0562782418407655e-6	ROR1	4919	down-regulated
ENSG00000233328	92.44352409973393	-0.5769866434729005	0.29875842442374906	-1.9312815850659386	0.05344823941726248	0.1255482096630631	NA	NA	No significant
ENSG00000117533	1534.4717660111983	-0.02511282534556913	0.0662222626049641	-0.37922028571229527	0.7045242888117884	0.7999029494943015	VAMP4	8674	No significant
ENSG00000207205	161.9783266185055	3.0248813109352555	0.37406563176797647	8.086498876249378	6.14042834469896e-16	5.125210858375399e-13	RNVU1-15	101954267	up-regulated
ENSG00000277918	58.34517262322151	-0.3856204680510808	0.5741351250342587	-0.6716545482704456	0.5018036431032578	0.632414024756536	RNVU1-28	124904616	No significant
ENSG00000274265	278.9708029685735	0.6649985412820165	0.2306715417825367	2.8828807235742033	0.003940566202924981	0.017490565815363145	NA	NA	up-regulated
ENSG00000286219	1792.2442259844572	-8.639450636126582e-4	0.4394835259486886	-0.0019658189957125426	0.9984315043842154	0.9987733939531177	NOTCH2NLC	100996717	No significant
ENSG00000273062	22.78579590190985	-1.0290226567466172	0.3124244020568564	-3.293669284383718	9.88887742036735e-4	0.006008050032034623	NA	NA	down-regulated
ENSG00000116191	2817.4113787821434	-0.9011929761418132	0.18971532474278627	-4.750238165333452	2.031772131203176e-6	4.8190665650513216e-5	RALGPS2	55103	down-regulated
ENSG00000142621	24.05059352087499	0.8184026264568716	0.38142955637353315	2.145619322838767	0.0319033625326429	0.08539512751787338	FHAD1	114827	No significant
ENSG00000075151	4062.615128573713	0.4370753300117258	0.08437157755867696	5.180362186635161	2.2145548910363654e-7	8.0365876045725492e-06	EIF4G3	8672	No significant
ENSG00000143772	12354.035786878496	-0.3541544122910793	0.12000580045680724	-2.9511441192256984	0.003165991544964099	0.014786437463397476	ITPKB	3707	No significant
ENSG00000163191	5290.441530835449	0.8824677546965712	0.21945060751330936	4.021259110176083	5.788788644883554e-5	6.902441317518295e-4	S100A11	6282	up-regulated
ENSG00000266338	925.0580081220772	0.23714609190114413	0.18427184289359969	1.2869361275019893	0.19811655176304863	0.32686247357894543	NBPF15	284565	No significant
ENSG00000276216	189.52084660310433	3.0016805218948512	0.3477833360897206	8.630892312564631	6.087517762923053e-18	1.1702477952661052e-14	NA	NA	up-regulated
ENSG00000143409	2130.327626563308	0.2055771431051079	0.11251711807703663	1.8270743742686004	0.06768858760852127	0.1498037327780506	MINDY1	55793	No significant
ENSG00000260063	26.75042050586983	0.06985133115505777	0.257566042441716	0.2711977498775455	0.786238943493695	0.8590161566762754	NA	NA	No significant
ENSG00000060642	764.5402439819275	0.29929737032668874	0.07546817374758764	3.9658753546591003	7.312707237375584e-5	8.285528924157676e-4	PIGV	55650	No significant
ENSG00000204160	3156.1011235953547	-0.050170022958140915	0.09178554992298843	-0.5466004507271076	0.584653259363306	0.7039776279535638	ZDHHC18	84243	No significant
ENSG00000142751	1168.6462103678907	-0.13800616990811332	0.05440825370433277	-2.5364932801936866	0.01119688916094527	0.0388477975481094	GPN2	54707	No significant
ENSG00000198746	587.5359754938949	0.07815627587558306	0.08160563128162746	0.9577314046607838	0.33819821650458853	0.47725129529767557	GPATCH3	63906	No significant
ENSG00000090273	950.9507190125703	0.032994557182196876	0.09913453475273266	0.3328260657549248	0.7392655812704846	0.8237822282259912	NUDC	10726	No significant
ENSG00000253368	69.19032288141244	0.5177145388473499	0.2570116035548626	2.014362510044558	0.04397148742014427	0.10866096595238811	TRNP1	388610	No significant
ENSG00000130695	1060.6656104481533	0.057019958381831916	0.07323791302367115	0.7785579357429608	0.43624016596133564	0.572379491651343	CEP85	64793	No significant
ENSG00000225891	102.75506361921278	0.8620941184978554	0.2540650181536389	3.3932027508664238	6.908048691326004e-4	0.004602215030846149	LOC124903883	124903883	up-regulated
ENSG00000198830	5697.08058151582	-0.308754271601775	0.07841892748222132	-3.937241703181594	8.24235759777193e-5	9.057808399607925e-4	HMGN2	3151	No significant
ENSG00000158062	4585.9141027348205	0.7416643237196812	0.1932630545874671	3.8375897830178314	1.2424781300345912e-4	0.0012283224288350996	UBXN11	91544	up-regulated
ENSG00000158615	8128.070420248725	-0.19945513671468382	0.06296897239286865	-3.1675145573325643	0.0015374801236920771	0.008456368234966517	PPP1R15B	84919	No significant
ENSG00000058804	1227.1081039277005	-0.3967230120614056	0.07533908600882727	-5.265832558878172	1.3955543946807958e-7	5.521733054168169e-6	NDC1	55706	No significant
ENSG00000182901	23.01966499858249	-0.4115607150335471	0.4064124018370183	-1.0126677069234549	0.3112189076179649	0.44875329160313326	RGS7	6000	No significant
ENSG00000188822	597.6488493641633	-0.53390315448216	0.24422553921048593	-2.1861069739394257	0.028807779895876434	0.07903171459532679	CNR2	1269	No significant
ENSG00000229106	60.21214044502544	-0.012743810992152486	0.2528210930959544	-0.0504064389410569	0.959798505378119	0.9758322623125097	NA	NA	No significant
ENSG00000189266	7227.004045308484	-0.24890200459006495	0.062326546938543496	-3.9935150720846515	6.510093846081634e-5	7.556882445968139e-4	PNRC2	55629	No significant
ENSG00000188529	4188.434047762789	0.04911998288672854	0.08519219500158796	0.5765784399123999	0.5642242671662574	0.6859098629027436	SRSF10	10772	No significant
ENSG00000010165	1363.5859923235305	-0.18822641925696787	0.08594439629855596	-2.1900953100316376	0.028517325302945234	0.0784081063388273	METTL13	51603	No significant
ENSG00000197959	1658.4153399970087	0.8878818089879689	0.37619349746179465	2.3601731953863454	0.0182664047602417	0.05591574268905283	DNM3	26052	No significant
ENSG00000135845	1009.5779133704063	-0.26800449574275	0.07115755190962197	-3.7663535148475256	1.6564919964397447e-4	0.0015419538881357327	PIGC	5279	No significant
ENSG00000272195	54.23751226903739	0.7620798316870887	0.23824569469457077	3.1987139690564796	0.001380420531413573	0.007772570213497304	NA	NA	up-regulated
ENSG00000203666	176.29816407797472	0.8268704066665492	0.2104712244605245	3.928662499046919	8.541962171746973e-5	9.293824515604032e-4	DRC8	84288	up-regulated
ENSG00000198625	8270.064964172143	0.08310301501096651	0.10419823395553714	0.7975472506225753	0.4251332724263097	0.5615052369142006	MDM4	4194	No significant
ENSG00000117713	21444.58774018944	0.01598895916354416	0.04667744140032653	0.3425414650819381	0.7319434445550514	0.8193849560923585	ARID1A	8289	No significant
ENSG00000085433	871.737971825504	-0.018640924867648092	0.08865526548006963	-0.21026303138011257	0.8334623869879154	0.8907340234817499	WDR47	22911	No significant
ENSG00000219481	663.1783920648451	0.041540591715608956	0.16929888356452172	0.24536837361823102	0.8061712148166329	0.8729578707176092	NBPF1	55672	No significant
ENSG00000143811	900.0943242064625	-0.12157372025940855	0.08378947899786088	-1.4509425492729497	0.14679585842980933	0.2640638143018984	PYCR2	29920	No significant
ENSG00000117090	970.9001592050938	-0.6478147693305406	0.21792513331659955	-2.9726482644358487	0.0029524257677408937	0.014028224141220487	SLAMF1	6504	down-regulated
ENSG00000078618	5334.624237169453	0.08608214799535853	0.07056715975009968	1.2198613108449066	0.22251745450452934	0.3543781521493176	NRDC	4898	No significant
ENSG00000185104	1554.326321514252	-0.23844694304991296	0.05476869787125727	-4.353708456067757	1.3385369407284186e-5	2.1947498126368307e-4	FAF1	11124	No significant
ENSG00000117523	18984.51895637374	0.09723226539569797	0.07284765098625404	1.3347343954034314	0.18196329200877315	0.3082343112083471	PRRC2C	23215	No significant
ENSG00000132128	2293.101145302661	-0.054405109705381774	0.05526534207449818	-0.984434505662576	0.32490191915647976	0.46307373873595525	LRRC41	10489	No significant
ENSG00000143374	885.5881414490747	-0.010057901096023105	0.06890879766136535	-0.14595960802349342	0.8839532749921735	0.926891912614294	TARS2	80222	No significant
ENSG00000182134	366.5072349187475	-0.23840319194101944	0.1146614469263714	-2.079192251028434	0.03759968360974976	0.0967337816397613	TDRKH	11022	No significant
ENSG00000263956	718.6737503703911	0.32961301602079285	0.11787877465370966	2.7962032773846777	0.005170686684245023	0.021503879330453203	NBPF11	200030	No significant
ENSG00000142875	9541.496077348194	-0.44286414733027496	0.14244272864300384	-3.1090681254794013	0.0018767843862230577	0.009873009878689913	PRKACB	5567	No significant
ENSG00000134250	38578.73786284028	0.15107164347076737	0.11618492563624501	1.3002688829336317	0.19350882909742556	0.3211953367821662	NOTCH2	4853	No significant
ENSG00000132849	1205.6141321927043	-0.33973472486935946	0.24957420337899686	-1.3612573746391858	0.17343236833431283	0.2977688855092404	PATJ	10207	No significant
ENSG00000086015	1025.4637798587628	0.3186993040057106	0.10144023745057155	3.141744459746579	0.0016794454360583332	0.009038169973359062	MAST2	23139	No significant
ENSG00000196189	4896.475428274897	0.18239795732154826	0.1689891778946247	1.0793469711728214	0.28043308103311027	0.4170213832483547	SEMA4A	64218	No significant
ENSG00000088280	51.57596746880716	0.2978427095781331	0.19364832409189092	1.5380598359157467	0.12403398518537088	0.23336922416586312	ASAP3	55616	No significant
ENSG00000221978	3774.320950990886	0.3797911451939648	0.16878005607869012	2.250213408016023	0.024435401569832985	0.06982497875634136	CCNL2	81669	No significant
ENSG00000175707	46.856165830877806	-0.8831013429040956	0.33787507989796256	-2.6136918507597247	0.008956978044913109	0.03271471372603396	KDF1	126695	down-regulated
ENSG00000122482	3831.3194538627217	-0.23976194428406147	0.048634744445329184	-4.929848959185554	8.229321632813646e-7	2.3302673599346947e-5	ZNF644	84146	No significant
ENSG00000187961	476.9918532134504	0.7787839062453914	0.21183300169407385	3.676404998358565	2.3654388782591248e-4	0.002016605674033363	KLHL17	339451	up-regulated
ENSG00000163462	165.41834956412427	0.6994858069093262	0.20731576941221422	3.3740115809449622	7.40812509984059e-4	0.004864007514518913	TRIM46	80128	up-regulated
ENSG00000116604	6933.544823144619	0.1394200190566065	0.05879144105049718	2.371433946258534	0.01771921357787352	0.0546222960944367	MEF2D	4209	No significant
ENSG00000185499	30.8100213608229	1.4732735860255814	0.27536244203437327	5.350306945061425	8.780517663609138e-8	3.916155562537938e-6	MUC1	4582	up-regulated
ENSG00000284734	52.71437809860499	-0.22339952990913176	0.264189001139782	-0.8456049606354785	0.3977731572905516	0.5361273323872363	NA	NA	No significant
ENSG00000154451	8191.202893976237	0.4782700892792405	0.217251433043239	2.201458846920709	0.027703556981140066	0.0766758166375214	GBP5	115362	No significant
ENSG00000011007	2523.362725974123	0.002762142765940426	0.10010303707000565	0.02759299664413539	0.9779867674086568	0.985917758045605	ELOA	6924	No significant
ENSG00000117305	842.0617610793018	0.10945123926186863	0.06475145545143748	1.6903286342954136	0.09096509989274086	0.18569474901313243	HMGCL	3155	No significant
ENSG00000179163	1183.9966517152245	-0.023940159976303787	0.1690903127828296	-0.14158209055447918	0.8874101140785501	0.9287392213738253	FUCA1	2517	No significant
ENSG00000143149	2025.0086015312477	-0.30493869766082554	0.09955324043478066	-3.0630715417103582	0.0021907767775163566	0.011143335854993238	ALDH9A1	223	No significant
ENSG00000203814	1086.764468573828	0.09075225712902137	0.14911414549765517	0.6086093095067795	0.5427834323445637	0.667830127905062	H2BC18	440689	No significant
ENSG00000143164	1477.4601931496145	0.06428598013783021	0.050997460481664585	1.26057218400009	0.20746302565481803	0.3375610403537348	DCAF6	55827	No significant
ENSG00000184678	3694.5516985043528	0.7358926856970067	0.1510421981215411	4.872099948551108	1.1041828077438137e-6	2.9959932281940505e-5	H2BC21	8349	up-regulated
ENSG00000122435	707.7146225412298	-0.08530306982906104	0.1505709282543517	-0.5665308092207745	0.5710329952116993	0.6919506629844911	TRMT13	54482	No significant
ENSG00000142224	18.760764365508983	-0.500001422356859	0.34310766552659494	-1.457272665679056	0.14504112901310337	0.26176697995692705	IL19	29949	No significant
ENSG00000117013	30.20389449487071	0.5739735869741478	0.29329350186826453	1.9569938758205196	0.05034818838401588	0.1200485650769235	KCNQ4	9132	No significant
ENSG00000179862	254.7044104269607	-0.5352059802295915	0.17455077172282737	-3.066190856374188	0.002168048759114412	0.011043754330066088	CITED4	163732	No significant
ENSG00000281207	149.87028082800558	0.5689883287755562	0.31026033081129106	1.833906149999017	0.06666792651475928	0.14808711392101134	SLFNL1-AS1	100507178	No significant
ENSG00000174307	14.998133403447135	0.8831968082943844	0.4453694781980806	1.9830654131659593	0.04736012334254052	0.11464276231847124	PHLDA3	23612	No significant
ENSG00000159176	2227.051411856145	0.13458426467447013	0.12194559018991176	1.1036419149300565	0.269748501398908	0.40564102029170035	CSRP1	1465	No significant
ENSG00000224536	119.02533208062646	-0.3465907085003889	0.12323734388926942	-2.812383791813996	0.004917578907411618	0.020725011562661898	CSRP1-AS1	107985246	No significant
ENSG00000223396	155.01451029606187	-0.2925491307450536	0.11805627901810821	-2.478048039276086	0.013210335749137863	0.0439042026945181	NA	NA	No significant
ENSG00000198700	3225.3332937041314	0.02149766269426107	0.04257137512710456	0.5049792878448465	0.6135733835206738	0.7287379229130215	IPO9	55705	No significant
ENSG00000198892	33.79714578323983	0.8182855944933229	0.28366140511408616	2.884726578027827	0.003917537405249207	0.017410394431847893	SHISA4	149345	up-regulated
ENSG00000134369	991.4096657502132	-0.01835499967997953	0.1748008285794856	-0.10500522125175814	0.9163716656672132	0.9479557693469614	NAV1	89796	No significant
ENSG00000050628	26.87868443644854	0.5944305160532078	0.22837004751065101	2.602926795929681	0.00924316875547864	0.03350863742420467	PTGER3	5733	No significant
ENSG00000186364	131.58838355460867	0.3330123144744691	0.1335677636781143	2.493208730191795	0.012659440192643458	0.042533001283621724	NUDT17	200035	No significant
ENSG00000131788	952.1426501847003	0.26664175329311063	0.06531540091457723	4.082371838180066	4.457839654733402e-5	5.658002423473358e-4	PIAS3	10401	No significant
ENSG00000265241	2630.739498446586	-0.1947921352911617	0.06575547168134412	-2.962371500202125	0.0030527920456130623	0.01438423090739402	RBM8A	9939	No significant
ENSG00000116489	16664.203238407652	-0.05228974156804224	0.10750376479072814	-0.4863991662974027	0.6266841815508717	0.7395765561140326	CAPZA1	829	No significant
ENSG00000155366	1514.4981784809877	0.3877082804060582	0.2104982494963352	1.841859879280413	0.06549564854575698	0.14621963805905125	RHOC	389	No significant
ENSG00000155363	2321.02709321265	0.5159146167397791	0.09261281227322664	5.570661381253881	2.5377412773578255e-8	1.438935518605111e-6	MOV10	4343	No significant
ENSG00000273136	1178.1896539774357	0.1454810438714286	0.21634741481787514	0.6724417945733114	0.5013024830966586	0.6319692781377645	NBPF26	101060684	No significant
ENSG00000287979	538.2048914391437	2.1627145144766655	0.5909227455889939	3.6598938365809732	2.5231976402989126e-4	0.0021211802512786254	NA	NA	up-regulated
ENSG00000120656	1143.0161034093767	-0.08986242509329699	0.08497415132424595	-1.0575265971224388	0.29027132264685634	0.4276963469531017	TAF12	6883	No significant
ENSG00000197780	630.6621391371272	-0.052273087237829655	0.1333546639437752	-0.3919854446175872	0.695068968475131	0.7923496929911613	TAF13	6884	No significant
ENSG00000136628	4475.746951865736	-0.3444515689614982	0.06993433304569474	-4.925357173799531	8.42063985731024e-7	2.3729417269925063e-5	EPRS1	2058	No significant
ENSG00000162813	693.6697043954064	-0.25902320846627774	0.0998491178008408	-2.5941461894828737	0.009482615715302626	0.034143650011878475	BPNT1	10380	No significant
ENSG00000067704	3106.713153376875	-0.3150549942395131	0.05870844151315331	-5.366434300064442	8.030843454585684e-8	3.6467519189631568e-6	IARS2	55699	No significant
ENSG00000118873	3689.0602516515005	-0.04539192751272965	0.0722576748242103	-0.6281952418640636	0.5298760469266379	0.6566325401178132	RAB3GAP2	25782	No significant
ENSG00000218283	164.94933549661786	0.22902471218252188	0.19575623994056116	1.169948463722343	0.24202170906132556	0.3758727796062344	NA	NA	No significant
ENSG00000143776	212.7494000575442	0.1614030336281856	0.1784395585914624	0.9045249545686113	0.36571710823935594	0.5046933664154098	CDC42BPA	8476	No significant
ENSG00000132196	342.44668751023266	0.07886090108693047	0.07710728377467573	1.0227425636906002	0.30642958101175405	0.4438972430689477	HSD17B7	51478	No significant
ENSG00000127603	36169.519884168156	0.02103994892780773	0.1310093986333165	0.1605987749527547	0.8724094198196872	0.9190211136846852	MACF1	23499	No significant
ENSG00000117461	226.21243386839765	0.08005996957112353	0.2094661076910561	0.3822096588972039	0.7023058579827793	0.7981936138496906	PIK3R3	8503	No significant
ENSG00000085999	39.332523608873785	-0.3506706648788092	0.2844655135481881	-1.2327352461985028	0.21767455726588197	0.34882059240778746	RAD54L	8438	No significant
ENSG00000085998	1000.7721827955003	-0.04796051190348232	0.0896874081583312	-0.5347518998298446	0.5928214279254287	0.7116618032105276	POMGNT1	55624	No significant
ENSG00000117475	818.2703340063441	0.18325259067487557	0.052986562370226496	3.4584729123293045	5.432468970146629e-4	0.003817975786236171	BLZF1	8548	No significant
ENSG00000117479	259.13408785324117	-0.3030496559273407	0.09547843307400397	-3.174011618859007	0.0015034767219240645	0.008315672275971173	SLC19A2	10560	No significant
ENSG00000213062	41.1256218332716	-0.5445615410647988	0.2683770393198467	-2.0290913948707834	0.04244898221562312	0.10594414926319835	NA	NA	No significant
ENSG00000198734	2520.7756124705857	0.2665537576354331	0.25390676831441833	1.0498095793387978	0.293805670122611	0.43142608308787206	F5	2153	No significant
ENSG00000244682	1481.706200824073	1.2483763096116505	0.27594591895895587	4.523989027709932	6.0684871712247676e-6	1.1612275451662414e-4	NA	NA	up-regulated
ENSG00000116580	3995.7433235086387	0.13382552140490056	0.06028749027468377	2.219789226507199	0.026433078588729283	0.07406259640696856	GON4L	54856	No significant
ENSG00000226067	510.5210754532467	-0.40580276029724177	0.21530656326421097	-1.8847672553263766	0.059461267649689016	0.1362223368662592	NA	NA	No significant
ENSG00000277610	91.7711477388175	1.7645918970879195	0.35289130374277405	5.0003836262685235	5.721635477635968e-7	1.753301165244812e-5	RNVU1-4	101954264	up-regulated
ENSG00000127125	1397.2831085373116	0.0807878577614662	0.0716515198416873	1.1275107344542792	0.2595266045646419	0.39542614089091127	PPCS	79717	No significant
ENSG00000236876	21.96781522198691	0.7480692627803703	0.3392856206822244	2.2048363301579865	0.027465581669081144	0.07619893606574692	NA	NA	No significant
ENSG00000009307	20822.000977617285	-0.16320913205092027	0.07136275477813395	-2.2870351986598014	0.022193768677923095	0.06469522324740329	CSDE1	7812	No significant
ENSG00000162413	2571.4298488054756	-0.1140319333693365	0.06238133456246514	-1.8279816257401702	0.06755230931098667	0.1496060841615696	KLHL21	9903	No significant
ENSG00000116273	642.2954156428951	-0.4096768426493592	0.08121762243173591	-5.044186598711333	4.554546681012838e-7	1.4567900405984128e-5	PHF13	148479	No significant
ENSG00000117153	1582.4331201428433	0.03533699364993707	0.08625963651603102	0.4096585039906796	0.682056474025923	0.7827148692855178	KLHL12	59349	No significant
ENSG00000159346	5135.000237724875	0.03373252665853797	0.1254204438503718	0.26895556755309613	0.7879638750909759	0.8603073131577559	ADIPOR1	51094	No significant
ENSG00000159348	1196.8726268545	-0.03415014863096851	0.11114926513212325	-0.3072458337027617	0.7586562612802559	0.8378360146828896	CYB5R1	51706	No significant
ENSG00000163444	2075.249977129779	-0.11173024349719766	0.06428867423809784	-1.737945988486191	0.0822203312622551	0.17255243850153343	TMEM183A	92703	No significant
ENSG00000163485	41.55519836178877	0.5356184117266879	0.5462071086964408	0.9806141355519455	0.3267830609162369	0.465174948384194	ADORA1	134	No significant
ENSG00000272084	61.96677601179105	0.8599634228323273	0.2911474886789513	2.953703728424084	0.0031398528414322926	0.014695685074666282	NA	NA	up-regulated
ENSG00000127481	18171.691037376117	-0.06892097964561	0.08620605740820494	-0.7994911461877181	0.42400567847260445	0.5605227794153262	UBR4	23352	No significant
ENSG00000053372	567.9276702162168	-0.30721713535003076	0.07922084706299097	-3.8779834694995476	1.0532587200947336e-4	0.0010815183858125653	MRTO4	51154	No significant
ENSG00000053371	1125.8980150582868	-0.29799938681828886	0.11894763755265204	-2.5052989109294392	0.01223479470994789	0.04143989984076649	AKR7A2	8574	No significant
ENSG00000040487	449.91832100981566	0.17014321827891596	0.13642401119787695	1.2471647533668453	0.21233709383030094	0.34295384002243207	SLC66A1	54896	No significant
ENSG00000183155	1032.7897367005721	0.04755566746974932	0.05556247209971508	0.8558954573584061	0.39205560787008853	0.5306935434973289	RABIF	5877	No significant
ENSG00000133063	20.663872514998104	0.5721533243555167	0.3353526107268459	1.7061245568222267	0.08798489132514564	0.18132853323305737	CHIT1	1118	No significant
ENSG00000143847	138.68018464205807	0.9364860168541891	0.3163359996900921	2.9604155637412286	0.0030722432390257	0.014464216893269531	PPFIA4	8497	up-regulated
ENSG00000143379	3234.275496249965	0.08176898144702476	0.05914776883346375	1.3824525093626643	0.16683280275192638	0.2895745396969798	SETDB1	9869	No significant
ENSG00000007923	1661.3444106531797	0.2065277401267192	0.04616191267254075	4.47398576379985	7.67748557388519e-6	1.4017809076985376e-4	DNAJC11	55735	No significant
ENSG00000116731	7981.545969889023	0.05559141154556351	0.054798094298824686	1.0144770955430076	0.3103551532493849	0.44780252931801273	PRDM2	7799	No significant
ENSG00000127463	2675.178868359963	-0.10707828661205937	0.04774565142754017	-2.2426814465933864	0.02491736390033141	0.07088971829979046	EMC1	23065	No significant
ENSG00000117543	702.6505402237201	-0.48658400730998325	0.12562107702387723	-3.873426488912339	1.073157866974272e-4	0.0010961719750772166	DPH5	51611	No significant
ENSG00000235795	23.703597826797758	0.33567107310121996	0.2867932993325417	1.1704285765477513	0.2418285412704878	0.3756776275271745	NA	NA	No significant
ENSG00000164008	284.62270151055526	0.15926436320445056	0.10916813047604347	1.4588906351144348	0.1445952110804292	0.26115042347426715	C1orf50	79078	No significant
ENSG00000162367	1427.7881937014602	0.9790009137344592	0.46009643405309825	2.1278167820389493	0.03335227738960741	0.08821468508903556	TAL1	6886	No significant
ENSG00000116406	4893.717930636326	-0.09426906218967952	0.09470242823439892	-0.9954239183429725	0.3195301304268355	0.45763946827626384	EDEM3	80267	No significant
ENSG00000162704	11621.173271957297	-0.04464273176568773	0.11533646020011916	-0.3870652150085807	0.698707928736413	0.7953599542078091	ARPC5	10092	No significant
ENSG00000116698	5162.427708386568	-0.004974344564281739	0.04847643680019061	-0.10261365918425298	0.9182696016082534	0.9489865634439081	SMG7	9887	No significant
ENSG00000121940	1713.3810129271294	0.1241039347907562	0.09716016993826046	1.2773128625610362	0.20149181433150107	0.330533319756907	CLCC1	23155	No significant
ENSG00000067606	504.01019480048836	-0.04600095683731459	0.15807669235781874	-0.29100404462656576	0.7710482261502828	0.8475437920457893	PRKCZ	5590	No significant
ENSG00000197429	508.0027100269207	-0.4898524726227782	0.15214690871778855	-3.21960187525983	0.0012836873948819931	0.0073530956397031295	IPP	3652	No significant
ENSG00000184588	2294.7370013647724	-0.22524218701429452	0.09419114954317583	-2.3913306940908163	0.01678742458471802	0.05246101020383048	PDE4B	5142	No significant
ENSG00000163157	95.31225857812895	0.7451412416151008	0.28058785600010394	2.655643235018784	0.007915730918079301	0.029862215768136944	TMOD4	29765	up-regulated
ENSG00000084070	16860.933311683406	-0.057376033548807014	0.09770320513683757	-0.5872482224963796	0.557037009882662	0.6797844955248415	SMAP2	64744	No significant
ENSG00000127483	10187.172224887521	-0.051121461846872586	0.06323415198248362	-0.8084470218092534	0.41883329225715443	0.5557099953212136	HP1BP3	50809	No significant
ENSG00000164002	255.00388209438879	0.10740560405740658	0.09752397493290056	1.1013251267834896	0.27075517914183395	0.4067360970173179	EXO5	64789	No significant
ENSG00000133056	2373.1095016310696	-0.5157659158756205	0.13158871347893167	-3.919530043571696	8.872180150658565e-5	9.523060237645029e-4	PIK3C2B	5287	No significant
ENSG00000163159	1173.7485560915582	-0.07781481227184046	0.08154023512295537	-0.9543118456122023	0.33992581370427677	0.4790720963744121	VPS72	6944	No significant
ENSG00000143434	177.39619438021583	-0.05728619738015177	0.17213668583269912	-0.3327948200177889	0.739289168612364	0.8237822282259912	SEMA6C	10500	No significant
ENSG00000085465	63.56336503755117	-0.12675961968156105	0.3472513207027221	-0.3650371132499695	0.7150837026168808	0.8065109799542299	OVGP1	5016	No significant
ENSG00000260948	74.89943513717381	0.1049788879568822	0.27009186466863067	0.3886784523690794	0.6975140240095465	0.7946718110392806	NA	NA	No significant
ENSG00000243960	23.375055836367416	0.2532105116753477	0.29579092731501794	0.8560455656088396	0.39197257615932574	0.5306837935850514	NA	NA	No significant
ENSG00000116455	747.7972088809178	-0.0685244284659191	0.05707220619139181	-1.2006619866090724	0.22988234541593028	0.36249308385633255	WDR77	79084	No significant
ENSG00000116459	4369.296402420866	-0.18055502694583128	0.10998386687999692	-1.641650108036612	0.1006625368439933	0.2004786894445534	ATP5PB	515	No significant
ENSG00000143110	4692.896367126528	0.26341099641175414	0.16213853806826597	1.6246044866942673	0.10424686052130322	0.2058860812639327	C1orf162	128346	No significant
ENSG00000121933	21.082406973255388	-0.16842179948525265	0.39995643726243346	-0.42110035942424856	0.67368179912957	0.776197631968915	TMIGD3	57413	No significant
ENSG00000282608	69.44521167218592	-0.09652895590983981	0.296378974747927	-0.325694344519339	0.7446556235520914	0.8278254436240919	ADORA3	140	No significant
ENSG00000116473	6968.442004146724	-0.08936373830093411	0.06372995219043827	-1.4022250955703965	0.1608480399296563	0.28204726329401913	RAP1A	5906	No significant
ENSG00000143153	341.1428918895425	0.16296927087262358	0.17389492816582758	0.937170926096331	0.34867064248769547	0.4878271888189916	ATP1B1	481	No significant
ENSG00000183291	4869.18906758087	-0.27945124911939134	0.08008348164599109	-3.4894992497292407	4.8392641670843813e-4	0.0034808310295730044	SELENOF	9403	No significant
ENSG00000153936	1440.7284216000794	-0.396453451504558	0.05714686599123845	-6.937448705679517	3.99244210706665e-12	9.856271162347076e-10	HS2ST1	9653	No significant
ENSG00000134709	309.9259779203747	-1.0880584418978263	0.3004660188216785	-3.6212362588115847	2.931986067646297e-4	0.0023836665952553008	HOOK1	51361	down-regulated
ENSG00000181218	205.70890176251731	0.07477420395171329	0.21426443057038919	0.34898094729329704	0.7271036133012935	0.8158156531778948	H2AC25	92815	No significant
ENSG00000196890	231.09623457143545	0.18193614991055776	0.17530298622937288	1.0378382811602866	0.29934535129977874	0.43687971004017667	H2BC26	128312	No significant
ENSG00000168159	3983.6101963014535	-0.1751117118476622	0.08973727653081973	-1.951382063478616	0.05101161353482762	0.12122174105727473	RNF187	149603	No significant
ENSG00000177674	3584.751512239645	0.27175913962436593	0.14861454758699055	1.8286173462614317	0.06745695226585985	0.14951763521952346	AGTRAP	57085	No significant
ENSG00000177000	4254.15615249099	0.14366411610862856	0.08893284979611803	1.6154223825952285	0.10621925637413325	0.20867643193519475	MTHFR	4524	No significant
ENSG00000197520	28.027652144270196	0.05644675047353558	0.34259730846377656	0.16476121989003834	0.8691319288523044	0.9163946372066405	FAM177B	400823	No significant
ENSG00000137968	42.61282450002912	-0.9095900875520284	1.475461875827935	-0.6164782041837743	0.5375789527600736	0.6632650888500281	SLC44A5	204962	No significant
ENSG00000225828	405.74557460752345	0.7724283475341694	0.26024339678629876	2.9680996984851684	0.002996471210153314	0.014186268271557436	FAM229A	100128071	up-regulated
ENSG00000041988	432.1400523209329	-0.03909810651473885	0.08109584260765862	-0.48212220574481657	0.6297191361459067	0.7416325349973427	THAP3	90326	No significant
ENSG00000196420	24.34745681696351	1.4543489620175751	0.2745170591733698	5.29784548325315	1.1717705676206037e-7	4.8213132650830855e-6	S100A5	6276	up-regulated
ENSG00000072694	530.3098868834364	0.574444607933587	0.18436660031403954	3.1157737190744466	0.001834629936555556	0.009694722197149768	FCGR2B	2213	No significant
ENSG00000155367	50.313202983197414	-0.19105817541562073	0.2701533111311943	-0.7072212982162464	0.4794289649736888	0.6117335084064136	PPM1J	333926	No significant
ENSG00000160783	968.8459788503018	0.11544479191103063	0.0847623339211511	1.3619822221792695	0.1732034956760246	0.2974341992955187	PMF1	11243	No significant
ENSG00000066136	2571.4394987398005	0.18588272389554403	0.057245096423531074	3.2471379298635505	0.0011657188101091894	0.006823984639440904	NFYC	4802	No significant
ENSG00000134668	126.13423609509961	0.4601645429512691	0.5245636729503576	0.8772329588953771	0.3803601176162789	0.5194355688498896	SPOCD1	90853	No significant
ENSG00000180488	1353.188678361203	-0.160712205492459	0.0663614832282721	-2.4217693408032583	0.015445150591243111	0.04934317366492474	MIGA1	374986	No significant
ENSG00000142961	1547.0018626447636	0.35214682970917033	0.11550538491447257	3.048748159836201	0.002297970318554991	0.011544518126578356	MOB3C	148932	No significant
ENSG00000116754	5049.592628943989	0.2482043408632127	0.1341285315608499	1.8504962216082281	0.06424206211661	0.14424570331345637	SRSF11	9295	No significant
ENSG00000227963	41.98520005477747	-0.06990465829100381	0.22476095891125775	-0.31101779699473625	0.7557870920973212	0.8360641306583684	RBM15-AS1	440600	No significant
ENSG00000258082	42.142370641332235	-0.014568060888906853	0.28043654891357755	-0.05194779690929768	0.9585702892364678	0.9753189777521801	NA	NA	No significant
ENSG00000288738	23.75152307569432	1.063741265283375	0.312060283551407	3.408768501962027	6.525683123536161e-4	0.004399314376513148	NA	NA	up-regulated
ENSG00000177788	59.538209570003275	-0.4289977258010263	0.20470537975892109	-2.095683690903734	0.03611025955920208	0.09363027064403757	RAB4A-AS1	105373159	No significant
ENSG00000230426	46.3528685298019	-0.6516362889272067	0.2715574711313076	-2.399625708003878	0.01641184356758941	0.051627206398547586	LINC01036	104169671	No significant
ENSG00000238005	36.53398210434101	0.44220349129235437	0.34853691550253996	1.2687421952270415	0.20453302779174032	0.33433320070256684	LNCATV	101927851	No significant
ENSG00000289544	13.594479534390215	-0.6276278359391757	0.4273075302093752	-1.468796572884279	0.14188797390179642	0.2572948899804146	NA	NA	No significant
ENSG00000231246	320.23756649533556	0.7425700088228873	0.47097509872810506	1.5766651163261916	0.11487260103651231	0.2205517274159866	LINC02884	105378909	No significant
ENSG00000203721	19.442135763214274	0.6515853770262723	0.3232160322241983	2.0159438643634515	0.04380584610390135	0.10837387022006816	LINC00862	554279	No significant
ENSG00000289291	16.149491653648028	0.5032120678859542	0.30740614782000225	1.6369616270023448	0.10163848773137352	0.2019863279994915	NA	NA	No significant
ENSG00000289394	35.55311633524932	0.7164583740698752	0.2765892433943618	2.5903334680602406	0.00958830007827899	0.03437588950134468	NA	NA	up-regulated
ENSG00000197989	470.86966851629836	0.7934131247172798	0.218709421964196	3.6277043649594853	2.859524160305938e-4	0.002335588978650628	SNHG12	85028	up-regulated
ENSG00000289057	32.1813550060382	2.0229384024247876	0.2677582116020987	7.555093792719864	4.1855812342938725e-14	2.1577902316089117e-11	NA	NA	up-regulated
ENSG00000197880	66.22000866111273	-1.5630616425172015	0.5189808944934697	-3.0117903358326212	0.002597119099422161	0.012683840505620408	MDS2	259283	down-regulated
ENSG00000288826	34.076218227407814	1.056170367417445	0.33504749200811007	3.1523004726502464	0.0016198948757637102	0.008804191436398856	NA	NA	up-regulated
ENSG00000289554	77.225716079552285	0.36844258133903096	0.17463580895272046	2.1097768181025245	0.03487758413831426	0.09112152254827431	NA	NA	No significant
ENSG00000289380	70.39565842161818	0.6804008201625175	0.30925052197233616	2.2001606200146764	0.02779550118100526	0.07680900909674605	NA	NA	No significant
ENSG00000289425	34.418571133559176	1.0874890622068676	0.3155447090236381	3.446386616881608	5.681369177527409e-4	0.0039595641727117464	NA	NA	up-regulated
ENSG00000077585	941.6093175365147	0.13875967404576214	0.11631559344604536	1.1929584841960832	0.2328856326423079	0.36583790723735193	GPR137B	7107	No significant
ENSG00000086619	776.4768986006836	0.1593853451058429	0.14741435897870436	1.0812063777916496	0.2796053216447632	0.416108174375056	ERO1B	56605	No significant
ENSG00000225556	19.52349729967719	-0.7181234989392523	0.3122258399070369	-2.300013026317965	0.021447482060405615	0.06298064425444624	C2CD4D	100191040	No significant
ENSG00000186205	662.7880502519118	0.11628682180498842	0.2620403533496651	0.4437744809854381	0.6572056401533666	0.7625547517845573	MTARC1	64757	No significant
ENSG00000289142	20.105533565839433	0.10616373193293485	0.6105450829326781	0.17388352621397007	0.8619569995739632	0.9112963561452697	NA	NA	No significant
ENSG00000123472	1164.486096632001	-0.21258060003547655	0.07391389496474313	-2.8760573385677666	0.0040267655673655285	0.017795485548039707	ATPAF1	64756	No significant
ENSG00000010803	621.470128665038	-0.20487254139804909	0.09488095276738097	-2.159258896781252	0.030830087058162856	0.08315576461456353	SCMH1	22955	No significant
ENSG00000196369	328.7140270364198	0.5133808573292827	0.17503233225669118	2.933062998762945	0.003356357797447582	0.015506125322525358	SRGAP2B	647135	No significant
ENSG00000143333	35.555201089812144	1.0468643088156189	0.3823296003154491	2.7381199571047636	0.006179153253633347	0.02480151092962796	RGS16	6004	up-regulated
ENSG00000031698	2749.8833418351946	-0.06224705303874752	0.06632974361608647	-0.9384485699059931	0.3480139354799172	0.48710279175053817	SARS1	6301	No significant
ENSG00000143126	799.5372196345811	-0.14833727377241013	0.12560134099275716	-1.1810166404271436	0.23759611284285573	0.3708445828948865	CELSR2	1952	No significant
ENSG00000134222	214.23315592341177	0.38095596257007275	0.21044323708832915	1.8102551920457983	0.07025622220012474	0.1537558854328247	PSRC1	84722	No significant
ENSG00000134243	7589.586951817643	0.34603624748508005	0.18937571951747295	1.8272471696307016	0.06766261458549884	0.1497840753289497	SORT1	6272	No significant
ENSG00000143106	1369.5729313592033	0.18177021359754203	0.10550201030091162	1.7229075832687843	0.08490523878812047	0.17664991643616454	PSMA5	5686	No significant
ENSG00000185278	3440.5004287993697	-0.012383989866410016	0.11776656831875981	-0.10515709206105218	0.9162511574621708	0.9478992380742063	ZBTB37	84614	No significant
ENSG00000117143	637.5346795408913	-0.3053178881169475	0.1423581964994189	-2.144715904139695	0.031975568511087786	0.08554147815359381	UAP1	6675	No significant
ENSG00000163564	2036.2255321486407	0.3630178251579828	0.22318141563663255	1.626559380504251	0.10383071219460346	0.20529551306790858	PYHIN1	149628	No significant
ENSG00000163565	8514.779700012812	0.24297791626998289	0.11139420158483528	2.1812438422563356	0.029165385639758193	0.07981434496388472	IFI16	3428	No significant
ENSG00000163568	329.02199035647106	0.4118596730452285	0.2050071338458808	2.0090016640828425	0.04453695725764524	0.10967178797583671	AIM2	9447	No significant
ENSG00000222009	212.68117759736288	1.3075086434052599	0.26061714501876576	5.016970941459406	5.249250348219484e-7	1.63426039260375e-5	BTBD19	149478	up-regulated
ENSG00000004455	4864.157212653284	-0.0487827201749512	0.06989744604211717	-0.697918492552029	0.48522816876846625	0.6175708144261124	AK2	204	No significant
ENSG00000173372	100.32113455782914	0.7918876006536091	0.32936352718396295	2.404296575957263	0.01620362163180957	0.05110978584890376	C1QA	712	No significant
ENSG00000159189	48.770022759280906	1.2994055397321476	0.3188057130048333	4.075853997360605	4.58457789451347e-5	5.768735199930516e-4	C1QC	714	up-regulated
ENSG00000173369	114.54200856925743	1.201118145304023	0.3158432062065612	3.802893719735395	1.4301572074363564e-4	0.0013750847795910288	C1QB	713	up-regulated
ENSG00000117335	8133.2758646429265	0.05487313699589358	0.09374008931414975	0.5853753436483089	0.5582953639056046	0.6807987434630192	CD46	4179	No significant
ENSG00000180667	1203.997035914454	-0.11206525143700209	0.10275528258248243	-1.090603311290069	0.2754474718956373	0.4116680838494825	YOD1	55432	No significant
ENSG00000009790	7398.0600575136705	0.16271825412333832	0.09071167638467657	1.7937961308675079	0.07284571474533048	0.15779037173209992	TRAF3IP3	80342	No significant
ENSG00000117595	40.16312066160797	0.12707162001058173	0.46700760472432934	0.2720975391516184	0.7855470216609922	0.8584772780312109	IRF6	3664	No significant
ENSG00000117597	1394.463984673013	-0.17345661290390707	0.10090838913867048	-1.7189513615715266	0.08562322871104835	0.1777571897248911	UTP25	27042	No significant
ENSG00000066185	34.35385809601977	0.46417863360047545	0.25947819257191335	1.7888926579902478	0.0736321044477068	0.15899856181196714	ZMYND12	84217	No significant
ENSG00000134684	2674.046079928627	0.057584704781534914	0.07567961104884437	0.7609011725016555	0.44671609818433944	0.5822079890989073	YARS1	8565	No significant
ENSG00000132716	1988.7901862465183	0.37712915768353394	0.1383662427053179	2.725586460324109	0.00641873628763808	0.02555248913234619	DCAF8	50717	No significant
ENSG00000162735	1319.8877314382253	-0.3108668764198074	0.06649018063770097	-4.6753802356725895	2.9340946994941746e-6	6.420575766883132e-5	PEX19	5824	No significant
ENSG00000162739	3542.5413807694467	-0.2742895138841274	0.19500216971988493	-1.4065972408314047	0.1595468517229066	0.28010188471545544	SLAMF6	114836	No significant
ENSG00000066294	5753.378025508093	0.020462223907628946	0.1172308173419041	0.1745464577624738	0.8614360230726732	0.9108004953804931	CD84	8832	No significant
ENSG00000122218	11958.939446760949	-0.05374235242419956	0.09078845953196928	-0.5919513636562508	0.553883157433017	0.6771142407229684	COPA	1314	No significant
ENSG00000118200	515.9646072775213	-0.22113003845848547	0.1293747691714742	-1.7092207381286084	0.08741006883994541	0.18046215390183312	CAMSAP2	23271	No significant
ENSG00000152904	384.8984147568117	-0.2239132102484002	0.0925070939976048	-2.4204977215498498	0.015499276423189864	0.049475745245979225	GGPS1	9453	No significant
ENSG00000227242	29.160315432102205	0.43599529146168564	0.9258245459737209	0.4709264766826145	0.6376932398853039	0.7478080624011244	NA	NA	No significant
ENSG00000286172	34.46663170346175	1.3818831595869319	0.4957354345639169	2.7875416265180473	0.005310963062597257	0.021981242163212452	RNVU1-8	101447996	up-regulated
ENSG00000131791	928.5317241994667	0.15582415891937423	0.09587107634953441	1.6253510949565027	0.10408777007136348	0.20565766609375827	PRKAB2	5565	No significant
ENSG00000180867	162.80141824231248	0.13678259987447552	0.11085939634139699	1.2338385774106757	0.2172630611308984	0.3484017077415593	NA	NA	No significant
ENSG00000274210	863.954492263884	2.0727373046083386	0.27894681718553443	7.430582379542655	1.0812057302506427e-13	4.5122319142460156e-11	RNVU1-27	124904621	up-regulated
ENSG00000162461	106.34919816954223	0.7830317404204201	0.23230521693212217	3.3707023490962587	7.497681992470201e-4	0.0049055382592018545	SLC25A34	284723	up-regulated
ENSG00000179743	202.83244976276848	-0.3612443085644622	0.09240824063700347	-3.90922179747471	9.259392119650701e-5	9.830322536234857e-4	SPEN-AS1	729614	No significant
ENSG00000227001	20.12761409849445	-1.4977595667772958	0.32968684994013797	-4.54297636393216	5.54654726553108e-6	1.080220894113653e-4	NA	NA	down-regulated
ENSG00000142794	335.35961107757254	-0.29250074199145165	0.2904105257024703	-1.0071974536182027	0.313839896512837	0.45149258913960993	NBPF3	84224	No significant
ENSG00000090686	2830.935446635281	0.16876954706665198	0.0782090255306506	2.1579292916839905	0.030933329697838303	0.08335117647097767	USP48	84196	No significant
ENSG00000186409	177.9091708150778	0.7842319193460388	0.2260785343163298	3.4688473265168067	5.226963999070913e-4	0.0037032427233514536	CCDC30	728621	up-regulated
ENSG00000116560	11234.851547617565	0.20945398853229788	0.05805732142993808	3.6077101625341257	3.089112937491525e-4	0.002476953277522987	SFPQ	6421	No significant
ENSG00000084072	1411.0811353694626	0.005810018171312159	0.06778661078161054	0.08571040953840293	0.9316966269679281	0.958168715286487	PPIE	10450	No significant
ENSG00000116985	289.79121033805063	-0.08487989171723298	0.18400429262768134	-0.4612929975985994	0.6445884081392838	0.7529720505075218	BMP8B	656	No significant
ENSG00000043514	606.9726336001884	0.17490931910359436	0.0931615559687588	1.8774838750251146	0.06045180534578666	0.1378609477102457	TRIT1	54802	No significant
ENSG00000116990	3087.5203954989965	-0.011431911448905797	0.18126176196832544	-0.06306852214590888	0.9497119400686878	0.9695137382366895	MYCL	4610	No significant
ENSG00000168389	398.6418136486563	0.23927756549139123	0.18664370588400478	1.2820017924424267	0.199842017447698	0.3285957675256333	MFSD2A	84879	No significant
ENSG00000162643	27.093869796395026	-0.2685476253985115	0.5467879820833326	-0.49113666393198785	0.6233297914382414	0.7369300272716509	DNAI3	126820	No significant
ENSG00000055732	57.14902577561609	3.1716511906803233	0.5784996502912078	5.482546426923099	4.192469266187137e-8	2.1424373556188957e-6	MCOLN3	55283	up-regulated
ENSG00000097096	149.51306668313705	-0.7585371527259376	0.38924237068788664	-1.9487527819374253	0.051324955109289874	0.12168126131987782	SYDE2	84144	No significant
ENSG00000143595	153.712588047996	0.365499327722154	0.5137806588708917	0.7113917610783409	0.4768415030615961	0.6094493063348796	AQP10	89872	No significant
ENSG00000143515	9285.648650497515	-0.24628620360301942	0.1819045376377848	-1.3539310607711932	0.1757583728821317	0.30076078881948687	ATP8B2	57198	No significant
ENSG00000160753	694.7665291895607	0.30689288318300706	0.08351439579357231	3.674730329625723	2.3810076489518778e-4	0.002023971972397115	RUSC1	23623	No significant
ENSG00000116584	11052.924873098873	0.16591123831965807	0.06926710739042824	2.395238441017745	0.01660956001823388	0.052071609372134404	ARHGEF2	9181	No significant
ENSG00000143297	975.4304833518503	-0.7314480642427975	0.27952674761355556	-2.6167372907512276	0.008877463660246634	0.032498785095405804	FCRL5	83416	down-regulated
ENSG00000160856	3207.3050888172734	0.07180243682665749	0.2111947174854189	0.33998216281908095	0.7338699606916324	0.8207471046651061	FCRL3	115352	No significant
ENSG00000132704	510.4088692257857	-0.4172596332681925	0.2509878637521954	-1.6624693601924914	0.09641870185894903	0.19414440048060408	FCRL2	79368	No significant
ENSG00000143258	1123.1090896992828	0.09576240865268551	0.06678307643641664	1.4339322739026519	0.15159159077243475	0.26979296909974504	USP21	27005	No significant
ENSG00000198574	2294.980264844645	0.7970296798599482	0.22746203787658997	3.5040118663333986	4.5830493533463617e-4	0.003336033599063747	SH2D1B	117157	up-regulated
ENSG00000152332	15738.858167975422	-0.25002487581437594	0.07515736289966556	-3.3266850534412313	8.788564327157535e-4	0.005509512000229517	UHMK1	127933	No significant
ENSG00000162733	36.462054023480505	-0.07541140437704037	0.23737359703648564	-0.31769078498418346	0.7507195018954912	0.8322440977309576	DDR2	4921	No significant
ENSG00000242193	225.24632576661054	0.35456585529719287	0.17403345283166327	2.0373431057542284	0.041615670998072576	0.10457913709737865	NA	NA	No significant
ENSG00000075391	144.48286031501516	0.4649442922210336	0.21712665446263013	2.1413506018951516	0.032245775323852935	0.08599899421480345	RASAL2	9462	No significant
ENSG00000213058	45.93340181048374	-1.9059809050968026	1.5750426839631602	-1.2101138112022005	0.22623522422523287	0.3585074595624158	NA	NA	No significant
ENSG00000213057	39.938834046633104	-0.0015183100669199738	0.21607254673595938	-0.00702685320211155	0.9943934284580134	0.9962121635809362	C1orf220	400798	No significant
ENSG00000162676	1039.4562367655585	-0.010467724241684257	0.24198856008797803	-0.043257103715475566	0.9654965854685252	0.9792421496478634	GFI1	2672	No significant
ENSG00000203667	1097.119791739552	-0.09792303242478734	0.0663101609774865	-1.4767424928742667	0.13974467697727105	0.25467297754809803	COX20	116228	No significant
ENSG00000081985	557.8586781082972	-0.09071719247542985	0.24895792564500094	-0.36438764598636286	0.715568559375655	0.8069020656675554	IL12RB2	3595	No significant
ENSG00000136634	31.90115725224636	0.5350261171858923	0.4218051375624279	1.268420105733557	0.20464796535115756	0.3344344016627831	IL10	3586	No significant
ENSG00000054523	3050.790767015621	0.14049654284982965	0.10774446942554453	1.3039791610549258	0.19224068765037816	0.3196125847369689	KIF1B	23095	No significant
ENSG00000171793	843.0793100562353	0.21476911072499325	0.11252976498691285	1.9085538012984455	0.05631967645307776	0.130681928629805	CTPS1	1503	No significant
ENSG00000084623	3121.4024410582188	-0.2777686130005357	0.08986922284034182	-3.0908091137497498	0.001996119133834431	0.010363737019505305	EIF3I	8668	No significant
ENSG00000143612	3979.2304875675727	-0.1598155147935195	0.1150237997348296	-1.389412583847435	0.16470732591680418	0.28680036696106626	LTAP1	25912	No significant
ENSG00000143569	6079.089199561235	0.19281429494530578	0.043961437664143975	4.385987019313744	1.1546100707090757e-5	1.9523080779150088e-4	UBAP2L	9898	No significant
ENSG00000160058	2892.3305368643887	0.14769390143106279	0.04667634307431707	3.1642132117314277	0.0015550283187568087	0.008536340861625226	BSDC1	55108	No significant
ENSG00000229994	18.382921010933405	0.984073169871586	0.31556141605860744	3.1184838189749398	0.001817841233713488	0.009614070383256571	RPL5P4	643343	up-regulated
ENSG00000142687	3970.379999099941	0.22370847172778177	0.07706383406756001	2.9028982847085176	0.0036972669806150304	0.01663390545077522	KIAA0319L	79932	No significant
ENSG00000116586	639.6985220625213	0.08677965205129229	0.14271541410387595	0.6080608222748063	0.5431471350769193	0.668135308873061	LAMTOR2	28956	No significant
ENSG00000182866	7984.39094816978	-0.4883148926451583	0.18299128345475557	-2.668514496571055	0.007618749064807762	0.029042205496602483	LCK	3932	No significant
ENSG00000158109	2083.080765421164	-0.20074385832735017	0.09842729443343279	-2.039514135615248	0.04139874189841266	0.1041385114803928	TPRG1L	127262	No significant
ENSG00000116213	1053.1414342982546	0.2097601265017846	0.0762953761212307	2.7493163696903866	0.005971971433533743	0.024197114028427984	WRAP73	49856	No significant
ENSG00000078900	40.74700743262984	-0.07053033410890334	0.36605464789076386	-0.19267706205973553	0.8472118886529546	0.9004869313145951	TP73	7161	No significant
ENSG00000227372	920.1943988589057	-0.18758941924730418	0.09938706396142284	-1.8874631342376422	0.05909806036095882	0.13567397537745726	NA	NA	No significant
ENSG00000162591	1149.4070792136304	-0.20226213856664968	0.23649290459514827	-0.8552566890448652	0.3924090590059646	0.5310489489080101	MEGF6	1953	No significant
ENSG00000081019	3840.607980389758	-0.39529853499772116	0.0845850617434884	-4.673384718882142	2.9627603612636626e-6	6.45911238958078e-5	RSBN1	54665	No significant
ENSG00000134242	4037.8037563460284	0.002203496238857936	0.10511060349949011	0.020963596112057573	0.9832746953837749	0.989441372136865	PTPN22	26191	No significant
ENSG00000188761	74.15062696552783	1.258973098246648	0.2773397549806562	4.539461348894818	5.639811692515728e-6	1.0935245502922089e-4	BCL2L15	440603	up-regulated
ENSG00000134262	1052.6888884533587	0.30788733279860925	0.08925424468523914	3.4495539554941486	5.615135059755716e-4	0.0039227615515104895	AP4B1	10717	No significant
ENSG00000235527	24.061927668071927	1.4572951734796158	0.3403129012564438	4.282221355991046	1.8503677054631813e-5	2.8505973264682753e-4	HIPK1-AS1	101928846	up-regulated
ENSG00000163349	15861.546974419885	0.027762191746823293	0.0352972008075475	0.7865267248298902	0.4315589686181963	0.5678100586953719	HIPK1	204851	No significant
ENSG00000118655	745.4761125981936	0.026769629382734198	0.11966132463464942	0.22371162499217997	0.8229816997561203	0.8842777682416035	DCLRE1B	64858	No significant
ENSG00000162496	1093.7718543726735	-0.10698089999924662	0.15063434373107581	-0.7102025829530434	0.4775785193587815	0.6099975433448024	DHRS3	9249	No significant
ENSG00000162594	67.07628130780672	-1.3141526371154115	0.4510808211343892	-2.9133418570325116	0.00357582904159783	0.016220789710436532	IL23R	149233	down-regulated
ENSG00000143669	26994.340321598545	0.22918563646114168	0.10802798173079087	2.1215395565963595	0.03387642278022172	0.08921062777820407	LYST	1130	No significant
ENSG00000162601	3513.1385757778257	0.17548463102099082	0.11786654957820217	1.4888416743255912	0.13652906535839057	0.2501653206775946	MYSM1	114803	No significant
ENSG00000116661	59.754089037299856	-0.22269847498119044	0.2407995398967575	-0.924829321005647	0.3550546961694808	0.4944624291722487	FBXO2	26232	No significant
ENSG00000132879	758.6713237040341	0.26305255251347137	0.12273329893557972	2.143285928063764	0.03209014607212889	0.08575637755027828	FBXO44	93611	No significant
ENSG00000116663	731.3809983360743	0.44408173875459983	0.17863108553175064	2.486027207597453	0.012917808910171668	0.043202319133274	FBXO6	26270	No significant
ENSG00000162490	163.93089658004067	0.664941449729107	0.4066050318467973	1.635349780864608	0.10197574348507846	0.20249921289737782	DRAXIN	374946	No significant
ENSG00000117133	1107.338436560787	-0.08830250380805375	0.08312959163247366	-1.0622270851329354	0.2881326066722927	0.4255825676036021	RPF1	80135	No significant
ENSG00000174021	405.4691218305664	0.44142912176178817	0.15840753550101544	2.7866674420861655	0.0053253098263476035	0.022030217284923482	GNG5	2787	No significant
ENSG00000285851	70.0548122407908	0.9512660253762003	0.3217766103491043	2.956293263031597	0.003113608872618624	0.01460795940022999	NA	NA	up-regulated
ENSG00000117151	1407.8806612250983	0.03673700720036208	0.08464140519398475	0.4340311590546808	0.6642658143946355	0.7685821634899447	CTBS	1486	No significant
ENSG00000117155	968.6160188557456	0.35397402081320434	0.18582215360073806	1.9049075363412342	0.056792091440029495	0.13149957447302998	SSX2IP	117178	No significant
ENSG00000116670	624.8044531385501	-0.036264370888431624	0.11563175706155192	-0.3136194745283317	0.7538100667406988	0.8344037164402255	MAD2L2	10459	No significant
ENSG00000188610	35.74361438315163	-0.42321356542262706	0.28290401070551274	-1.4959617022296963	0.13466363555408623	0.24773133962972538	FAM72B	653820	No significant
ENSG00000257315	182.6121100500604	0.10025146164356304	0.10932069420189716	0.9170401118969775	0.35912162129156516	0.49865974208235814	ZBED6	100381270	No significant
ENSG00000117394	2142.823169403345	-0.15941451429462347	0.1663187396202995	-0.958487989137976	0.3378167451562665	0.47686953997294984	SLC2A1	6513	No significant
ENSG00000288803	39.65892609031683	-0.04063585663953015	0.2858272647216476	-0.1421692807336043	0.8869462957091064	0.9285046401644848	NA	NA	No significant
ENSG00000177272	9983.005457044024	-0.5385620543119571	0.16952727943771678	-3.1768459689687956	0.001488860885507504	0.008248025790510597	KCNA3	3738	No significant
ENSG00000289234	117.71642148721364	0.2364882772296328	0.2187200377551339	1.0812373647008564	0.2795915411645771	0.416108174375056	ZNF496-DT	107985115	No significant
ENSG00000162711	315.4232263968149	0.14223768110966983	0.2304226907531728	0.6172902531636255	0.5370432945912472	0.662814735079241	NLRP3	114548	No significant
ENSG00000215817	18.31318336109533	-0.2777450164473893	0.3315776843507091	-0.837646891078529	0.40222904913592256	0.5407064018141308	ZC3H11B	643136	No significant
ENSG00000116701	13369.928461138063	0.2251841617167131	0.19033306064715208	1.1831058721541263	0.2367671908975772	0.37004505769529494	NCF2	4688	No significant
ENSG00000088035	782.0771919871767	-0.10461990163110382	0.07845981299915344	-1.3334202266354196	0.1823939383489121	0.3087100184800822	ALG6	29929	No significant
ENSG00000287989	23.86364728580212	0.39587055811201477	0.3240508564247609	1.2216309578059368	0.22184721608594754	0.3536642113282846	NA	NA	No significant
ENSG00000081237	80007.095567151875	-0.027097798715109398	0.06363115432355101	-0.4258574121934485	0.6702117491383905	0.7734706043519692	PTPRC	5788	No significant
ENSG00000235919	51.75072484607247	0.26063484485319144	0.19481019017463683	1.3378912295067642	0.18093189658407588	0.30682800728770143	ASH1L-AS1	645676	No significant
ENSG00000125459	319.8183824002173	0.05246529381312589	0.1056858626349401	0.49642679261985495	0.6195933258294659	0.7337002982798865	MSTO1	55154	No significant
ENSG00000246203	26.139467386526366	0.9544786995433204	0.29602726983570377	3.2242931540498265	0.0012628405034844305	0.0072526436255160864	NA	NA	up-regulated
ENSG00000143365	349.1063998580554	-0.7518072401228018	0.2926226847988659	-2.5692035483836677	0.010193256471391314	0.03611631280180856	RORC	6097	down-regulated
ENSG00000162909	14024.676666582363	0.23122131775205415	0.08897759354305229	2.5986465642069367	0.009359208156532415	0.03379776201346941	CAPN2	824	No significant
ENSG00000278467	37.01689753597289	1.088918388480848	0.39084650619106626	2.7860512278662344	0.005335443908820652	0.02206080728828344	NA	NA	up-regulated
ENSG00000143514	2148.2648918518394	0.058329926876686845	0.04641905101346462	1.256594557690705	0.20890048644709683	0.3392890776913189	TP53BP2	7159	No significant
ENSG00000116741	7600.730249812037	0.4297446991730011	0.21309427513600498	2.016688148467252	0.04372806749674108	0.10827314127459776	RGS2	5997	No significant
ENSG00000143575	1191.1872902926855	-0.09217127215713355	0.10446919036825117	-0.8822818654211086	0.37762440065265457	0.5164628990071087	HAX1	10456	No significant
ENSG00000198715	1327.7327541536108	-0.004198826934035774	0.14402621295054663	-0.02915321348814121	0.9767423955845513	0.9851165607805982	GLMP	112770	No significant
ENSG00000176092	53.9022035527445	0.4516669150847951	0.31977362559414296	1.4124583109241513	0.15781505752297864	0.27788924724824493	CRYBG2	55057	No significant
ENSG00000143643	1788.5577140727748	0.21667114823064346	0.09207205546447077	2.353278061813811	0.018608712784365412	0.056666235622955925	TTC13	79573	No significant
ENSG00000173409	411.599933384139	-0.2672421377179379	0.10549802433037678	-2.5331482690239255	0.011304312590311423	0.03911211825562152	ARV1	64801	No significant
ENSG00000160055	382.54800430093843	0.6975743480329049	0.14887982966440994	4.685485935907553	2.792964781013386e-6	6.157872538566368e-5	TMEM234	56063	up-regulated
ENSG00000116717	133.74419115439537	0.6099312251408315	0.2086083002429808	2.9238109146683118	0.0034577471696967546	0.015856740344194754	GADD45A	1647	up-regulated
ENSG00000116729	746.9956303526528	0.1886560639025427	0.22099120947810172	0.8536813041028984	0.39328159587973843	0.5316960904419634	WLS	79971	No significant
ENSG00000143603	43.63080630040477	-0.5809087280147158	0.3266865392165465	-1.7781838499003975	0.07537366452187802	0.16161331085773237	KCNN3	3782	No significant
ENSG00000163220	36479.0122015067	0.6846853397849786	0.30382728529397396	2.2535347314922625	0.024225453392560305	0.06937162997301045	S100A9	6280	No significant
ENSG00000163221	2170.664453785031	0.6706335808879085	0.32015924052087213	2.0946875679641295	0.036198775093014515	0.09383202156615772	S100A12	6283	No significant
ENSG00000143546	16995.27912411774	0.606859564581576	0.3077109206399352	1.9721742839659775	0.04858971425754831	0.11690878675446902	S100A8	6279	No significant
ENSG00000270231	1526.5829816807448	0.13247203453340758	0.1431543250868961	0.9253791979599341	0.3547686954765072	0.4942155499507608	NBPF8	728841	No significant
ENSG00000186891	158.5784989611763	0.4954278179509502	0.26028507383426774	1.9034046426588631	0.05698776570008594	0.13184707653890015	TNFRSF18	8784	No significant
ENSG00000078808	4077.675097466941	0.007109381432921234	0.09721702319995759	0.07312897678731162	0.9417034832432867	0.9646530684523598	SDF4	51150	No significant
ENSG00000176022	1129.4585799707029	-0.2947602659226724	0.10223184340990761	-2.8832529678723007	0.00393591222731056	0.017478347313376795	B3GALT6	126792	No significant
ENSG00000160087	1924.769929004351	-0.020643289089100597	0.043037040786015494	-0.47966330193893003	0.6314668266014273	0.742991913584602	UBE2J2	118424	No significant
ENSG00000230415	30.934461680007107	0.6561828261071562	0.32966070146403836	1.9904793722546181	0.04653815408665989	0.11332603012378085	NA	NA	No significant
ENSG00000162572	173.15232909186713	0.47547173171213253	0.27236657782235835	1.7457051284105882	0.08086220350113159	0.17075166093566757	SCNN1D	6339	No significant
ENSG00000023902	6158.114945562432	0.37922699246128333	0.15562318862021604	2.436828314749106	0.01481671224251191	0.04788114531466607	PLEKHO1	51177	No significant
ENSG00000285554	65.1812448662894	0.5646255602168322	0.20063466147730294	2.814197487410251	0.00488991774660881	0.020630889322474855	NA	NA	No significant
ENSG00000143401	3106.1573204353454	-0.3893820980339205	0.09162958690655529	-4.249523665658517	2.142255764498032e-5	3.190268397631393e-4	ANP32E	81611	No significant
ENSG00000117362	5421.590815176109	-0.27150208177167845	0.09852889518387326	-2.755557963630923	0.005859212183949294	0.023811794843557436	APH1A	51107	No significant
ENSG00000118292	63.5536527663707	0.07853510051508224	0.18557631179200265	0.4231957180133304	0.6721524706807841	0.774894008556484	C1orf54	79630	No significant
ENSG00000266472	1177.6005766331612	-0.15372375161855548	0.09500543957250916	-1.6180521063873599	0.10565136875178785	0.20777035694842785	MRPS21	54460	No significant
ENSG00000117360	1646.6292678561458	0.30307489634481244	0.1197807646810052	2.530246798406639	0.011398232025338333	0.03935387366145106	PRPF3	9129	No significant
ENSG00000131584	2416.784230262055	0.4415354769919119	0.14154835318581774	3.1193261317020466	0.001812652051381632	0.00959304503521052	ACAP3	116983	No significant
ENSG00000127054	2716.1550757466666	0.14403369032143337	0.06704158234355281	2.1484231917936625	0.03168015204833626	0.08489370204911145	INTS11	54973	No significant
ENSG00000240731	49.71567425381915	0.9558558020934643	0.37272751391598496	2.5644895168885227	0.010332770062755696	0.036485252550358956	NA	NA	up-regulated
ENSG00000224051	1185.6725435101348	-0.18385766784543933	0.09736226402642491	-1.8883873509303242	0.05897396821057511	0.1354245663297472	CPTP	80772	No significant
ENSG00000169962	109.75591828962565	0.28922149336008246	0.193088885116125	1.4978671257340508	0.13416777634761484	0.24700212040186575	TAS1R3	83756	No significant
ENSG00000107404	1550.4956748387208	0.1111628386965116	0.08872482887355033	1.2528943713708331	0.21024415058636656	0.34086739140103806	DVL1	1855	No significant
ENSG00000162576	206.86413131837966	-2.5215826821916	0.9334678551000389	-2.701306390375236	0.006906767958873678	0.026980572494570497	MXRA8	54587	down-regulated
ENSG00000175756	1074.9879226697892	-0.08180124512619694	0.1230015979987486	-0.6650421332495954	0.5060235447985804	0.6362238540710403	AURKAIP1	54998	No significant
ENSG00000243659	31.654416352364027	0.7030798488209203	0.309730500821405	2.2699729182510384	0.023209226250143156	0.06704207608973455	NA	NA	No significant
ENSG00000186501	1039.691348965685	-0.12128117306945325	0.05661964779953606	-2.14203333618135	0.0321907995717848	0.08598603091957391	TMEM222	84065	No significant
ENSG00000241547	20.317900709088047	0.471550167703991	0.29290411117700904	1.6099131070885577	0.10741682717398773	0.2103745258747682	NA	NA	No significant
ENSG00000142765	4317.557804281923	0.19095848512344044	0.09790653662019222	1.9504160979999083	0.05112654468352428	0.1213888574538544	SYTL1	84958	No significant
ENSG00000142733	518.2392360064476	0.6722844415989857	0.26439988666856457	2.542680521046214	0.011000576018393646	0.03826515111141175	MAP3K6	9064	up-regulated
ENSG00000136631	1691.4419660511876	0.27939174275831574	0.07741811243375724	3.6088679247686017	3.0753612187847695e-4	0.002468174516614443	VPS45	11311	No significant
ENSG00000160712	13798.376731496834	-0.15212771381210638	0.12706974515310004	-1.1971985434362462	0.23122917746798965	0.36382271298554064	IL6R	3570	No significant
ENSG00000132781	77.12560536680735	0.7858256032070966	0.3561805583631348	2.206256306684567	0.027366058814651248	0.07598213123733942	MUTYH	4595	No significant
ENSG00000117054	1315.5745346465712	-0.08181185849768	0.07729818089453774	-1.0583930637294106	0.2898762803972247	0.4272967150177212	ACADM	34	No significant
ENSG00000179456	4493.7902892088605	-0.22875896071259302	0.07140858238374745	-3.203521944788788	0.0013575769335763522	0.0076859200554671514	ZBTB18	10472	No significant
ENSG00000188807	541.6273153453353	0.018792055438008555	0.07982534161805968	0.23541465726414182	0.8138869108639377	0.878058089100948	TMEM201	199953	No significant
ENSG00000179840	37.86917160824039	0.21803993911841213	0.2583231352808638	0.8440588911300823	0.3986364979170734	0.5368239501759728	PIK3CD-AS1	644997	No significant
ENSG00000171603	7925.356002598525	-0.16952380274793688	0.08798123657235893	-1.926817686956632	0.05400235446712887	0.12647691997592664	CLSTN1	22883	No significant
ENSG00000178585	1047.6043750747815	-0.09703905533247666	0.11958432252154748	-0.811469708456069	0.41709598164234196	0.5542316434108359	CTNNBIP1	56998	No significant
ENSG00000162441	2108.954309673586	-0.2216519954021754	0.06176690565872428	-3.5885235473321484	3.3255596134558306e-4	0.002611006983629383	LZIC	84328	No significant
ENSG00000117281	598.0235959477354	0.4459394028917537	0.30965925904991154	1.4400971062837693	0.14983992768639537	0.2676443750623803	CD160	11126	No significant
ENSG00000265491	2065.2678248618904	0.07553992251812953	0.05728348383013901	1.3187033585828298	0.18726830352311452	0.3142894316500528	RNF115	27246	No significant
ENSG00000186141	1337.751244661385	0.2004676931843692	0.04894982603569275	4.095370901587968	4.214930493931432e-5	5.404484396315299e-4	POLR3C	10623	No significant
ENSG00000171608	19202.332135459674	-0.09549931159125326	0.059383590997800995	-1.6081767704952308	0.10779646921295259	0.21094747263197866	PIK3CD	5293	No significant
ENSG00000117560	606.4581669291067	0.4154110972411284	0.23675764638633734	1.7545836579371432	0.0793305487705501	0.1681182274029987	FASLG	356	No significant
ENSG00000269713	741.1726006116362	0.0783357302932341	0.14952918497162754	0.5238825471301668	0.6003602345170564	0.7176155340026572	NBPF9	400818	No significant
ENSG00000270722	48.412821686842335	1.5413167795280636	0.38091364792791427	4.046367957442546	5.2018444840474036e-5	6.367173890808861e-4	RNVU1-31	124904619	up-regulated
ENSG00000162825	271.49794542821724	-0.26924495464285414	0.11919917322470922	-2.2587820650004424	0.02389694469822878	0.06854289750786353	NBPF20	100288142	No significant
ENSG00000160818	231.196191039739	0.32351569752823717	0.16223021184601352	1.9941766323729726	0.04613275490314591	0.11266753907514859	GPATCH4	54865	No significant
ENSG00000268043	1647.376804923188	0.26928053927799706	0.11585780870007993	2.324232974016289	0.020113010926788077	0.060006954131870884	NBPF12	149013	No significant
ENSG00000049245	3811.2254621211173	0.042781913161164364	0.1260368654804081	0.339439679002606	0.7342785314584999	0.8208972544346985	VAMP3	9341	No significant
ENSG00000269925	40.713095137685826	0.8450518178427423	0.3546817838393439	2.3825633464883995	0.017192573727547195	0.05345954094313416	NA	NA	No significant
ENSG00000049246	571.7197316637437	-0.4127799976675549	0.14612441758921546	-2.8248529881430278	0.004730231364460578	0.02013368617998331	PER3	8863	No significant
ENSG00000049247	45.478581069722	-0.39171194912078894	0.5162060571484807	-0.7588286570766014	0.44795506061277657	0.5835567671810292	UTS2	10911	No significant
ENSG00000049249	278.77904368985	0.3657538726623619	0.22843909158212428	1.6011001888040373	0.10935473041785794	0.21297990363899064	TNFRSF9	3604	No significant
ENSG00000116288	2165.0167817598704	-0.10095282409418929	0.13768117242502664	-0.7332362320575275	0.4634143604199789	0.5969801273829332	PARK7	11315	No significant
ENSG00000284747	46.791965284485045	0.5283487158549024	0.22831123121883182	2.3141599869368257	0.020658947921435845	0.06125000662498773	NA	NA	No significant
ENSG00000116285	49.509162502703525	0.03138439450844943	0.19782067760994548	0.15865072796046056	0.8739440597660713	0.9199742645834902	ERRFI1	54206	No significant
ENSG00000162368	7810.873953265473	-0.3350202016952746	0.08909459870390916	-3.7602751072335776	1.697266001057947e-4	0.001566857934283596	CMPK1	51727	No significant
ENSG00000119535	15063.497292447764	0.6623160379768923	0.18922095629898794	3.5002256141775705	4.6486453433021706e-4	0.0033711814471411024	CSF3R	1441	up-regulated
ENSG00000175262	52.13439999490951	0.24270227117951698	0.24008830519186602	1.0108875190133149	0.31207026831249823	0.44957406616104784	CIROZ	148345	No significant
ENSG00000185031	12.770067776341188	0.6299429804564893	0.5563827354009325	1.1322115881301544	0.25754548939032296	0.39329650967359997	NA	NA	No significant
ENSG00000265996	25.548105364745936	0.5839777082653996	0.43890182622030793	1.3305428990679808	0.18333946179646102	0.3098018014430125	MIR3671	100500854	No significant
ENSG00000143226	3301.1690190872564	0.5316798040051114	0.19569444709367076	2.716887535141038	0.0065898996093302934	0.025962634379038296	FCGR2A	2212	No significant
ENSG00000132768	852.2320438395517	-0.08966818240789683	0.08481825821515604	-1.057180190855112	0.29042935864087466	0.42779142619297544	DPH2	1802	No significant
ENSG00000162434	25143.111961589384	-0.14443994946747674	0.0769644127461456	-1.8767108630307887	0.06055773296347211	0.1380486335523136	JAK1	3716	No significant
ENSG00000226891	50.91811047003517	0.7115765372594214	0.34661050671786797	2.0529572054739424	0.04007672812948008	0.10161967954945542	LINC01359	101927084	No significant
ENSG00000142867	1964.5449299710197	0.0012750338011454304	0.08052981906173157	0.01583306427359573	0.987367570263491	0.9923497002051875	BCL10	8915	No significant
ENSG00000077152	33.9952198271576	-0.052530320870930056	0.2402707282692705	-0.21862971511061272	0.82693850341759	0.8865727621202225	UBE2T	29089	No significant
ENSG00000236915	49.10188146686942	-0.05383469153133578	0.2210445812590192	-0.24354675977445694	0.807581866242592	0.8736757777743583	CLCA4-AS1	105378828	No significant
ENSG00000203747	10391.185487448465	0.6351100963737208	0.22273121223103653	2.8514642829444505	0.004351837506336196	0.018871600151177843	FCGR3A	2214	up-regulated
ENSG00000162747	45.37967036492734	1.113982914557336	0.4791059979719568	2.325128299943638	0.02006510081524369	0.05994485852058561	FCGR3B	2215	No significant
ENSG00000163545	2648.7626037037717	-0.16160484266139152	0.07323039995905549	-2.20679994581141	0.027328038859175317	0.07591218147759508	NUAK2	81788	No significant
ENSG00000235363	40.62437525813951	-0.4052406784667756	0.23233707141198945	-1.7441929348768734	0.08112545288952222	0.17107106500179903	NA	NA	No significant
ENSG00000162736	5891.652454532554	0.17280786602341697	0.10436187541132622	1.6558524398140744	0.09775170508463286	0.1961749355076076	NCSTN	23385	No significant
ENSG00000196352	5145.923388211738	0.2852879214154976	0.10681271170559781	2.6709173174239926	0.007564427717240353	0.028925793196494298	CD55	1604	No significant
ENSG00000117322	615.0361128477208	-1.297928081677931	0.403840078244548	-3.2139655066428605	0.0013091539910312414	0.007472110437901531	CR2	1380	down-regulated
ENSG00000203710	3932.044513520213	0.06545688220582574	0.149727553038254	0.43717325821188113	0.6619857019264002	0.7667605232839141	CR1	1378	No significant
ENSG00000092847	8173.741622045264	0.007853690084969497	0.10113091087623505	0.07765865072233866	0.9380995866698995	0.9620295784665338	AGO1	26523	No significant
ENSG00000126070	4202.203638524774	-0.0912841426766524	0.09286269946501088	-0.9830011748801977	0.3256068604186229	0.46392757676943763	AGO3	192669	No significant
ENSG00000143761	13684.330370356063	-0.016453933009428552	0.11172558997461887	-0.14727094314889233	0.8829181663850575	0.9259731718062161	ARF1	375	No significant
ENSG00000185630	744.5896342421116	0.7370148844854282	0.3392130591147996	2.1727196659489483	0.02980142272127288	0.0811319992597959	PBX1	5087	No significant
ENSG00000142784	5784.101774183043	-0.016645904522982764	0.07684448499091634	-0.21661807642995395	0.8285059972528311	0.8874723807656812	WDTC1	23038	No significant
ENSG00000158195	20153.372696551167	0.057298200986365844	0.08829407111470855	0.6489473218640699	0.516372426054463	0.6454839455058214	WASF2	10163	No significant
ENSG00000237429	20.30399523460039	0.017452138147931607	0.32234837623219925	0.05414061132220563	0.9568231365220109	0.974219920822411	LOC105376892	105376892	No significant
ENSG00000286019	742.9461416701415	0.2447649453214824	0.17931562427080222	1.3649950823684984	0.1722545956414777	0.2962691151411854	NOTCH2NLB	100996763	No significant
ENSG00000162746	92.57438793423658	-0.00429589551451795	0.2842605214532551	-0.015112529494266702	0.9879424050130283	0.9927566631352612	FCRLB	127943	No significant
ENSG00000286106	41.799387034300345	0.6069153560436676	0.5494545363559321	1.104577932996649	0.2693425172683828	0.4051347844057508	NOTCH2NLR	101929796	No significant
ENSG00000264343	508.51626224573926	0.247871049167401	0.18849628570741708	1.3149916892906055	0.18851269556080436	0.31556207886446175	NOTCH2NLA	388677	No significant
ENSG00000215912	169.2177921232405	0.34882397851187286	0.26289625555184215	1.3268503112745402	0.18455820389397712	0.3113809026714439	TTC34	100287898	No significant
ENSG00000270629	2262.2513525675245	0.28950228516983495	0.11194617784378913	2.5860845876650607	0.009707310460978117	0.034681968560950766	NBPF14	25832	No significant
ENSG00000135801	1433.4662760189935	-0.07906485237538355	0.0600120383701577	-1.3174832004156731	0.18767670860144076	0.3146434575194695	TAF5L	27097	No significant
ENSG00000186827	265.3659034030853	0.8974537898435301	0.18831410892955178	4.765727830723863	1.8817313004981485e-6	4.530629977353234e-5	TNFRSF4	7293	up-regulated
ENSG00000162599	985.5405615446741	-0.0589878777327686	0.1502260003145243	-0.39266090829328615	0.6945699469277785	0.7919857299136001	NFIA	4774	No significant
ENSG00000272033	50.10887069956347	0.4821741990739348	0.37396050592502195	1.2893719829617767	0.19726879677287543	0.32573975222185214	NA	NA	No significant
ENSG00000233411	115.9048491753982	0.9491530677834642	0.3891753309389123	2.4388829206968667	0.014732740624074083	0.0477065356842362	NA	NA	up-regulated
ENSG00000273160	103.90973185512208	0.9379793276237671	0.3941348073960787	2.3798439265506475	0.017319972051270914	0.05380795287392354	NA	NA	No significant
ENSG00000143162	3534.6766497674075	0.12484990009493112	0.16988332950127213	0.7349155474021729	0.462390929055111	0.5962472010945329	CREG1	8804	No significant
ENSG00000241666	25.686836554601616	-0.3705180726935582	0.2558695284990809	-1.4480742387223695	0.14759628933148955	0.26512274640319217	NA	NA	No significant
ENSG00000198821	8093.872042606778	0.07127572312367336	0.1736496949350581	0.41045694408118144	0.6814707815340022	0.7825484708286158	CD247	919	No significant
ENSG00000236528	17.032261314738044	1.3254021845008195	0.3145540097571113	4.213591762903462	2.513414034993989e-5	3.602217596514689e-4	NA	NA	up-regulated
ENSG00000203865	179.54156578778716	-0.08598556372187084	0.1213023977480894	-0.7088529601899413	0.47841572872494603	0.6108326717367281	ATP1A1-AS1	84852	No significant
ENSG00000284719	70.49382650005703	0.6522877190869621	0.18664920900563278	3.4947253329494536	4.7454984103493305e-4	0.0034258276827266497	LOC130932201	130932201	up-regulated
ENSG00000237436	23.51997291126231	0.7602189069198332	0.24597224409168636	3.090669476660387	0.0019970580029439237	0.010365541212792742	NA	NA	up-regulated
ENSG00000171735	744.5587468964135	0.07870406871941675	0.08927250415398472	0.8816160078097659	0.3779844955249024	0.5166915592928754	CAMTA1	23261	No significant
ENSG00000134255	2452.1235731183083	0.12163731793271121	0.08012615795849838	1.5180725125459489	0.1289961196952273	0.24033205633694138	CEPT1	10390	No significant
ENSG00000225938	104.2088552144521	-0.2608302899356234	0.20142367922396998	-1.2949335993689062	0.19534313655496952	0.32313377051885234	NA	NA	No significant
ENSG00000285728	16.467310899214045	0.007615859333961393	0.36215936496795936	0.021029027744830446	0.9832225000005145	0.989441372136865	NA	NA	No significant
ENSG00000226251	49.08562449983704	0.37756566354499654	0.21782697818812494	1.7333282896616886	0.08303733532378199	0.1737698277702893	LINC02608	101929541	No significant
ENSG00000231563	93.10428292652105	0.6648474777802529	0.26771495617737395	2.4834155225147736	0.013012919555765463	0.04342098876326995	NA	NA	up-regulated
ENSG00000272583	27.190509583229712	-0.8784582420605942	0.30400742330388975	-2.8895947096083767	0.0038573879080800893	0.017177920541876984	NA	NA	down-regulated
ENSG00000186056	207.88187672845925	-0.27754747568757915	0.21584715350309236	-1.285851915038587	0.1984947479419115	0.3271477143324706	MATN1-AS1	100129196	No significant
ENSG00000285184	22.69248846108636	0.20557411929727773	0.2537099988832066	0.8102720436805179	0.41778383918575596	0.5548503662106327	NA	NA	No significant
ENSG00000289318	81.47444323242064	-0.11816803814205883	0.32039900083124834	-0.3688152517188935	0.7122654356627476	0.804989912714981	NA	NA	No significant
ENSG00000228606	19.338755040126664	0.13966025509041116	0.315431996487845	0.44275868220550957	0.6579402918750796	0.7631271463728425	DCAF8-DT	100287049	No significant
ENSG00000237352	26.21170078925648	-0.33991783226378397	0.28621706355507043	-1.1876225269091305	0.2349821586689849	0.36817442363010344	NA	NA	No significant
ENSG00000289457	19.817436760271967	0.8695850652295746	0.3735513879263858	2.327886050850225	0.01991815513965663	0.059619676558166426	NA	NA	No significant
ENSG00000290041	65.576472111329707	1.8997376196465279	0.37545563374765906	5.059819187380545	4.196542337114197e-7	1.372331979196598e-5	NA	NA	up-regulated
ENSG00000228058	16.597388802404915	-0.18240732689293118	0.44531012349034077	-0.4096186393949963	0.6820857215631084	0.7827148692855178	LINC01736	101927532	No significant
ENSG00000286389	33.9326298012033	0.5384144219078638	0.3401320739092012	1.5829569252901283	0.11343128255495157	0.218772803793715	LOC105373289	105373289	No significant
ENSG00000289055	22.94829228077399	0.8478615006945219	0.29640196972049815	2.860512369381487	0.004229570531643562	0.01849237023662967	NA	NA	up-regulated
ENSG00000229989	248.4320394171886	0.10147166502479871	0.2703703639215577	0.3753061672626168	0.7074327800166609	0.8019066007975186	NA	NA	No significant
ENSG00000203709	1453.0917123098147	0.6429013461148796	0.25647603623127424	2.5066721849021047	0.012187368254348073	0.04133517623107837	NA	NA	up-regulated
ENSG00000233621	114.91264378064464	-0.1252650184866165	0.1822239746306199	-0.6874233686348737	0.4918159757361222	0.6232675896513755	LITATS1	728431	No significant
ENSG00000290074	33.728594667363346	0.43818337457510975	0.34761254180986717	1.2605511075454288	0.20747062344424835	0.3375610403537348	LOC107985203	107985203	No significant
ENSG00000228063	93.08521866640496	0.9105635693588798	0.35140318467428516	2.5912217335277687	0.009563584958454625	0.03430201667589431	LYPLAL1-DT	643723	up-regulated
ENSG00000289341	210.95256587616464	1.5798456398470675	0.26866705178247174	5.880310329702063	4.094980037728548e-9	3.1759650487303533e-7	NA	NA	up-regulated
ENSG00000224616	175.32759418156223	0.5311983639504766	0.16612834072610955	3.197518025092698	0.0013861574791307583	0.007792356733227688	NA	NA	No significant
ENSG00000203739	242.96662647875007	0.26178378282009424	0.2120305923618079	1.234650999669839	0.21696041967489374	0.3482072616469435	PRDX6-AS1	101928673	No significant
ENSG00000234184	21.84053245703964	-1.0124799806424098	0.49972449576453604	-2.026076346514496	0.04275696158463576	0.10646811556326714	LINC01781	101927412	No significant
ENSG00000260805	43.265461541798224	0.056816514228511944	0.22059398753789783	0.257561481446773	0.7967453602487816	0.8662874289334096	NA	NA	No significant
ENSG00000234807	65.51557826920417	0.10003726130015707	0.24725718492409995	0.4045878841938013	0.6857804658504894	0.7855417596018415	LOC101926907	101926907	No significant
ENSG00000233008	28.50904363222827	-1.1907233772760593	0.4636872083763588	-2.567945278122899	0.010230330437689903	0.03621107268009463	LOC101927560	101927560	down-regulated
ENSG00000272449	220.25820673229643	0.05242642251551547	0.15948740186726143	0.3287182680369266	0.7423686451072801	0.8261429898885786	NA	NA	No significant
ENSG00000229484	38.986037429542016	-0.18547702542233457	0.27366074227020765	-0.6777626337035874	0.49792220653962577	0.6288788324129241	LINC02766	105376744	No significant
ENSG00000231999	294.1588243704258	-0.1752575959288544	0.16770408228492314	-1.0450407261470125	0.2960041471690968	0.4336643841173461	LRRC8C-DT	400761	No significant
ENSG00000228382	103.77056708794885	0.4437954243879051	0.3104453857653368	1.4295442765039725	0.15284785848827126	0.27135797261039385	ITPKB-IT1	100506443	No significant
ENSG00000239636	147.55154514678716	-0.08247032145416222	0.17114036682729208	-0.48188702047944026	0.6298862069984067	0.7417467935123213	TFAP2E-AS1	105378645	No significant
ENSG00000290105	17.634435380438234	1.0727567065584929	0.44670278350161813	2.401499937272289	0.01632801186832743	0.05141886310241524	NA	NA	No significant
ENSG00000287839	270.5164707319658	0.5893024850481305	0.10456972789259435	5.635497929701174	1.745532413878516e-8	1.0406698010361438e-6	NA	NA	No significant
ENSG00000238164	427.69001766121244	0.6873083394758955	0.12109394453509652	5.67582749174294	1.3801981647085384e-8	8.702199075903332e-7	NA	NA	up-regulated
ENSG00000288934	46.8299032023981	-0.09701619173597432	0.22333736755312444	-0.43439301178696593	0.6640030715209049	0.7683796024043322	NA	NA	No significant
ENSG00000226822	146.01261279907146	0.42203731676275674	0.22704634730771103	1.8588157077496545	0.06305326520062679	0.1422748771944176	NA	NA	No significant
ENSG00000228436	42.16384176094573	0.5777271246181704	0.2340824965919411	2.468049226360055	0.013585163595808466	0.044903026118674486	RRAGC-DT	105378663	No significant
ENSG00000288999	30.155481714596327	-0.009676147359822893	0.21104578611678662	-0.045848569345366574	0.9634309467478979	0.9779370879428513	NA	NA	No significant
ENSG00000289439	77.43934486802311	2.268893637227576	0.391394627600542	5.796946297237407	6.753330482168311e-9	4.8315255792427e-7	NA	NA	up-regulated
ENSG00000197568	72.06027529666841	-0.21355806421365747	0.1733857849391701	-1.2316930380917976	0.21806377143121036	0.34925272164165344	ANKRD13C-DT	11147	No significant
ENSG00000153363	112.80716881432852	0.03519805200377147	0.15054513476341233	0.23380398216844808	0.8151371579291652	0.879056567381161	LINC00467	84791	No significant
ENSG00000224699	176.4218705124091	0.5596976787008312	0.23718805501178744	2.3597211869417967	0.0182886746198238	0.05597413807163813	LAMTOR5-AS1	101410535	No significant
ENSG00000227533	30.917193515646044	0.35789840471574347	0.38286853794942916	0.9347814438673364	0.3499009444171058	0.48915805979765753	SLC2A1-DT	440584	No significant
ENSG00000236423	41.037434774081746	0.6559876811098705	0.2557451295651801	2.5650055671644107	0.01031741495875873	0.0364530637768843	LINC01134	100133612	up-regulated
ENSG00000290124	72.91378091497378	-0.9462446822620605	0.4316480928798515	-2.1921669477303727	0.02836745410462561	0.07814043672986536	NA	NA	No significant
ENSG00000259943	137.22232604059278	-0.4455732398730936	0.15234752379332545	-2.924715996549822	0.0034477071814601763	0.015823883602156055	NA	NA	No significant
ENSG00000289106	148.55029055890134	-0.15598223363870997	0.09547035765303775	-1.6338289441167375	0.10229477298376798	0.2030373435465389	NA	NA	No significant
ENSG00000203288	23.665816788257548	0.1212904666812236	0.2584367061246372	0.46932368276946085	0.6388382896180997	0.748719626104725	TDRKH-AS1	109729141	No significant
ENSG00000231365	475.4258205704067	-0.265026024948141	0.16442443880448016	-1.6118408362840018	0.10699657935105387	0.20982598665754448	WARS2-AS1	101929147	No significant
ENSG00000290121	72.15466435471181	1.7330121736494482	0.28545556046804177	6.071040167541132	1.270843935131955e-9	1.223920466757852e-7	NA	NA	up-regulated
ENSG00000236810	93.07512671265788	0.20427557138891314	0.18344487969291814	1.1135528652032427	0.26547105698379736	0.40148202647213116	ELOA-AS1	100506963	No significant
ENSG00000272145	81.87315335653032	0.5226562716670342	0.2574331987497632	2.0302597885794826	0.042330139309196255	0.10575294780666931	NA	NA	No significant
ENSG00000231663	22.402955144854335	-0.1307626099965322	0.2617093359653333	-0.4996482434002788	0.6173227818335848	0.7320006575550719	COA6-AS1	101927765	No significant
ENSG00000226419	247.50671405986623	0.3140113446327033	0.17792262820186674	1.7648758216208091	0.0775846380524977	0.16531771648239482	SLC16A1-AS1	100506392	No significant
ENSG00000290126	18.17764030708427	0.788267835864816	0.40365067136462596	1.952846586876496	0.05083777639687835	0.1208741921709826	NA	NA	No significant
ENSG00000228192	18.56319059627835	-0.4304866642997821	0.27082655033381337	-1.589529031659474	0.11194100501971226	0.21680684375530568	ZNF691-DT	122152325	No significant
ENSG00000233184	306.06776037210244	0.11308935864854876	0.2606844282876979	0.4338170844778672	0.6644212743253586	0.7686605568196743	DPH5-DT	102606465	No significant
ENSG00000234741	2585.635105320681	-0.11172111042955828	0.15848329381032678	-0.7049393519247927	0.4808479793667926	0.6131458884287168	GAS5	60674	No significant
ENSG00000224093	15.653067547377727	0.13104075894856435	0.36618143431332756	0.35785746263814605	0.7204499852930426	0.8106048515261034	NA	NA	No significant
ENSG00000125462	42.5630960437691	1.048026874285218	0.26603636878220643	3.939412040100414	8.168154187927319e-5	9.041599755619929e-4	MIR9-1HG	10485	up-regulated
ENSG00000198468	93.85419683503599	0.08311871723228782	0.3410153107988493	0.24373896009999413	0.8074329973631775	0.8736225665297391	FLVCR1-DT	642946	No significant
ENSG00000120942	1578.9813231148519	-0.5321106008672628	0.08232155536201118	-6.4638064541819285	1.021014491537385e-10	1.4549871550949012e-8	UBIAD1	29914	No significant
ENSG00000198793	5461.29615547707	0.05641280277268274	0.028098857004902285	2.007654715735969	0.044679995875160236	0.10993135425320166	MTOR	2475	No significant
ENSG00000232671	26.224174252333285	0.9110589910287736	0.239581808051328	3.802705215554548	1.431246220729828e-4	0.001375377398955725	ZNF687-AS1	100507670	up-regulated
ENSG00000143373	2766.765925985228	0.014934145543413959	0.058813950249271364	0.25392182433110716	0.7995559538673671	0.8680468726780558	ZNF687	57592	No significant
ENSG00000143393	4796.1308394969965	0.03981601876478791	0.04740455037254559	0.8399197640707381	0.4009533753292669	0.539363834441396	PI4KB	5298	No significant
ENSG00000143390	3341.4872850558186	-0.043247687093366134	0.08819101144937655	-0.49038656414765347	0.6238603823918042	0.7374081045629203	RFX5	5993	No significant
ENSG00000159377	4169.781490702153	-0.1998680952795495	0.09296812029241516	-2.149856258800317	0.0315665864800776	0.08469286979649894	PSMB4	5692	No significant
ENSG00000143367	88.30627753044013	-0.11415671866733523	0.13707633647256162	-0.8327966854453089	0.4049594044046661	0.5432934129663213	TUFT1	7286	No significant
ENSG00000143442	5654.649305000095	-0.053213173006410784	0.052196595755560835	-1.0194759301087495	0.30797707460921525	0.4453243824245442	POGZ	23126	No significant
ENSG00000117676	9386.66883053771	-0.01652513095450647	0.09639084636527345	-0.1714387991976378	0.8638787490068196	0.9127775461204132	RPS6KA1	6195	No significant
ENSG00000117682	1177.7351938131628	0.1524637113873355	0.07316268406806324	2.083899918782347	0.03716927174790177	0.09580926399959151	DHDDS	79947	No significant
ENSG00000120948	4764.214524498565	0.03545546873146687	0.06206803603804269	0.5712355504487936	0.5678399829319112	0.6889865167403114	TARDBP	23435	No significant
ENSG00000235613	19.391083641343393	0.9164111629944953	0.38086755888601587	2.4061150434415293	0.016123186487665933	0.05092939498212443	NSRP1P1	100420557	No significant
ENSG00000162614	304.9462094084882	1.1586233125786003	0.24253036560011407	4.777229893303123	1.7772654426734182e-6	4.3387059441754426e-5	NEXN	91624	up-regulated
ENSG00000162616	271.809046766802	-0.1346618214370722	0.11174864430258337	-1.2050421038884955	0.22818704835385192	0.36062235898893846	DNAJB4	11080	No significant
ENSG00000273338	190.0759694454731	2.0244105935278194	0.29423414211726956	6.880270858304993	5.973886515731734e-12	1.4324498961753926e-9	NA	NA	up-regulated
ENSG00000162613	5361.346601084819	-0.01322379573706995	0.06933273203089005	-0.19072947725726871	0.8487375431027435	0.9014525635039016	FUBP1	8880	No significant
ENSG00000143624	4034.680645783186	0.34412441525609894	0.08473425731886874	4.061219465948737	4.881705362100528e-5	6.089132960675461e-4	INTS3	65123	No significant
ENSG00000143554	2361.0530981956294	0.5537727816195224	0.12676673194594404	4.368439361958645	1.2513755091430672e-5	2.081035097178338e-4	SLC27A3	11000	No significant
ENSG00000143614	7302.834202920904	-0.10851845365979582	0.06501554769172321	-1.669115427195128	0.09509450647718577	0.19207380842730032	GATAD2B	57459	No significant
ENSG00000223599	65.71245966936291	0.7710613232893913	0.290281647842813	2.656252398384205	0.0079014451211481	0.029829104045548976	NA	NA	up-regulated
ENSG00000289935	70.80303109484795	1.0599279686604186	0.31855715309527977	3.327277251072734	8.769907120080042e-4	0.005501751324293593	NA	NA	up-regulated
ENSG00000272654	46.379822230910804	-0.38507047743936845	0.1741347862025446	-2.211335746503139	0.027012595700161447	0.07527452741374084	JTB-DT	123706540	No significant
ENSG00000171385	106.66347418134414	0.9870374385099598	0.4507843717593494	2.1895999514306332	0.02855326255107638	0.07846998839687469	KCND3	3752	No significant
ENSG00000078369	17992.010520132462	0.04288116402421763	0.08070099255959846	0.5313585702499195	0.5951703252124054	0.7136647017230515	GNB1	2782	No significant
ENSG00000231050	25.48129435711503	-0.07705057048070159	0.3812057439161291	-0.2021233197830667	0.8398203175451897	0.895508609680745	GNB1-DT	105378949	No significant
ENSG00000290117	23.29416864099311	0.8452575256102169	0.3492783663394458	2.4200111059519624	0.015520033089568142	0.04951495085437757	NA	NA	up-regulated
ENSG00000168765	381.8355150215135	-0.4267991003025309	0.35060014483561325	-1.2173386308857495	0.22347540195465052	0.3554193671591611	GSTM4	2948	No significant
ENSG00000213366	288.29171751954124	-0.0939471807816978	0.3526711471156978	-0.26638748746541874	0.7899408007509938	0.8616422995623246	GSTM2	2946	No significant
ENSG00000134202	93.9359253435317	-1.9968549083767604	0.5328188820399542	-3.747717987642606	1.7845072972689523e-4	0.0016291064534651144	GSTM3	2947	down-regulated
ENSG00000230021	30.539378049788986	0.08724442387480431	0.3914414062425202	0.22287990611997605	0.8236289756412116	0.8846478757913572	NA	NA	No significant
ENSG00000225630	215.15096480953466	1.249255555989035	0.26591788877401723	4.697899647701699	2.628505149254854e-6	5.9067228533511636e-5	MTND2P28	100652939	up-regulated
ENSG00000237973	2986.2046518824664	-1.494504495232494	0.6426744925032795	-2.325445482379819	0.020048151859574044	0.05991543150803305	MTCO1P12	107075141	No significant
ENSG00000248527	687.1703289347683	1.158544763198127	0.3227351430310969	3.589769469532161	3.309705334382282e-4	0.002602625172770419	MTATP6P1	106480796	up-regulated
ENSG00000198744	33.92049742660446	-0.8894153024517366	0.3092834869134145	-2.8757283853978697	0.004030964138256077	0.01779716358069333	MTCO3P12	107075270	down-regulated
ENSG00000225880	154.03708556297016	0.8561316295332752	0.25558944256193805	3.349636123275339	8.091778473784165e-4	0.0051934343862500496	NA	NA	up-regulated
ENSG00000228794	720.3436207784767	-0.2889338457552236	0.17640973137574464	-1.6378566165366906	0.1014516077850952	0.20170641801918654	LINC01128	643837	No significant
ENSG00000143702	2680.1389003064564	0.08386125912698081	0.0963348762352526	0.8705181591990543	0.38401729980548327	0.5226786170981915	CEP170	9859	No significant
ENSG00000162402	10595.728774683388	-0.15502002932635653	0.08389666199846214	-1.8477496676709033	0.06463856521949195	0.14488296306486637	USP24	23358	No significant
ENSG00000122417	1005.4002520114743	0.192861267464434	0.18643474142838057	1.0344706463334903	0.30091619256241314	0.43829641210187614	ODF2L	57489	No significant
ENSG00000227295	20.93380056869944	0.5039957819461794	0.31351628589562086	1.6075585372109664	0.10793189927303445	0.21110665000278236	NA	NA	No significant
ENSG00000158473	2790.807690364627	0.12336967674613125	0.19482688879291302	0.6332271562231041	0.5265853143629975	0.6542842128131156	CD1D	912	No significant
ENSG00000232912	29.309734627538788	0.6857686633515584	0.2748089600289894	2.4954377880518055	0.012580181288721622	0.04236415324278821	NA	NA	up-regulated
ENSG00000074800	22544.13553228181	-0.04400430476282059	0.12601220447150288	-0.34920668952166434	0.7269341444461734	0.8157299413477931	ENO1	2023	No significant
ENSG00000232208	37.77905305496158	0.2391128955304779	0.5263417531588236	0.4542920908239738	0.649618607945769	0.7562426996833366	NA	NA	No significant
ENSG00000131686	32.83719638115116	-0.06976970880461263	0.5745115056098722	-0.1214417955486351	0.9033411137796249	0.9395776787520334	CA6	765	No significant
ENSG00000290109	85.1702945507688	-0.7513778270622617	0.46887187857978446	-1.6025226962602008	0.10904007276287618	0.2125741736611827	NA	NA	No significant
ENSG00000142599	6260.441351595167	0.2135533024966252	0.07825165357189351	2.729058016651669	0.00635155284244655	0.025371471791796517	RERE	473	No significant
ENSG00000143622	2506.936268876473	0.1982416419731987	0.10064947644773897	1.969624174608929	0.04888145894602718	0.11743341727055433	RIT1	6016	No significant
ENSG00000153187	17368.04580190337	0.10767209925888632	0.03894310484709147	2.7648565691322373	0.005694782974911362	0.023267635427563254	HNRNPU	3192	No significant
ENSG00000273175	55.39401689208044	-0.09089816519264608	0.17704301079596113	-0.5134241944032717	0.607654624954725	0.7241616988174069	NA	NA	No significant
ENSG00000065526	11241.558883173491	0.21469068582084638	0.05969012647043882	3.596753743304107	0.00032221325945010725	0.002550463925374786	SPEN	23013	No significant
ENSG00000182873	49.484388899349014	-0.20452667518405182	0.1744047876580935	-1.1727125036556327	0.24091111554899935	0.3744847493209348	PRKCZ-AS1	100506504	No significant
ENSG00000162585	1277.9313112491336	-0.23406162007271075	0.08321716814675212	-2.81266023929037	0.004913353610769777	0.020716842090340453	FAAP20	199990	No significant
ENSG00000157933	7183.796409512131	-0.27278648704722397	0.07757341133158221	-3.5164946644052675	4.3728544789289864e-4	0.0032231872710961848	SKI	6497	No significant
ENSG00000162923	10249.118236817125	0.1162527041112494	0.03860781686912151	3.0111183055322712	0.002602874183581327	0.0127048673600149	WDR26	80232	No significant
ENSG00000274020	480.6175949110415	0.517636541670991	0.21235085097111675	2.437647597378351	0.01478317778565028	0.04781685555026354	LINC01138	388685	No significant
ENSG00000283676	41.59925450645192	2.6014913073679025	0.44791507450541296	5.808001238271484	6.322304919053043e-9	4.598230731168537e-7	MIR5087	100847044	up-regulated
ENSG00000238825	33.54333449995505	2.406141675761631	0.39444619276144416	6.1000504502697375	1.060349927787678e-9	1.038313605266057e-7	RNVU1-2	26860	up-regulated
ENSG00000201183	55.01591981434008	2.460836600316363	0.35785594852417346	6.8766122526817	6.1292641609513035e-12	1.4324498961753926e-9	RNVU1-3	101954272	up-regulated
ENSG00000280649	201.36494382445133	-0.3101793656382334	0.20190240941320958	-1.5362836260335373	0.12446883358108822	0.23386104780890923	NA	NA	No significant
ENSG00000289614	47.50165571601672	-0.534638355264493	0.28141312094748105	-1.8998344976397539	0.05745484219153294	0.13264863987528838	NA	NA	No significant
ENSG00000233791	40.184907838567874	0.637591594928621	0.40739038281105694	1.5650629514843724	0.11756814945173148	0.22433140683366826	BTG2-DT	730227	No significant
ENSG00000232626	21.403435809436804	0.38620315022911866	0.3096724340253894	1.2471344162246443	0.21234821544384283	0.34295384002243207	LOC100420423	100420423	No significant
ENSG00000117139	2494.7203219228804	-0.2536522349851898	0.05491711358572693	-4.618819497664104	3.859293883887525e-6	8.023192171108458e-5	KDM5B	10765	No significant
ENSG00000077157	1670.1093634981848	0.08486317385471481	0.1123627758715528	0.7552605673584099	0.45009265378045654	0.5850742377853035	PPP1R12B	4660	No significant
ENSG00000116199	2871.799872615077	-0.16635471446370304	0.07269404293668005	-2.28842292632707	0.02211290378511037	0.06454825147819324	FAM20B	9917	No significant
ENSG00000186283	1409.8139071972043	0.008051256974951838	0.14191442915769445	0.056733180852281975	0.9547577420745393	0.9726254622272769	TOR3A	64222	No significant
ENSG00000143322	2129.9786411916407	-0.24903873915123886	0.06724916181723868	-3.7032244331616364	2.1287639646846667e-4	0.0018578892152144703	ABL2	27	No significant
ENSG00000271746	13.194698688596521	-0.05869548500265876	0.30999467831244726	-0.18934352461205445	0.8498235845306611	0.9022636821545345	NA	NA	No significant
ENSG00000169905	5011.696063331296	-0.10135540514338358	0.05355793614255077	-1.8924441911580425	0.05843182282795423	0.13450090604740633	TOR1AIP2	163590	No significant
ENSG00000272906	25.56664385022707	0.16575220872852542	0.386136095174489	0.429258519987945	0.6677350998660292	0.771272542369144	NA	NA	No significant
ENSG00000143337	4901.703792647724	-0.06347302575677446	0.08625577588955526	-0.7358698603331495	0.4618099009943524	0.5958379577577029	TOR1AIP1	26092	No significant
ENSG00000116260	3776.9790655697216	0.07782414703089348	0.16230950711238834	0.47947990487707864	0.6315972606500048	0.7430955017232704	QSOX1	5768	No significant
ENSG00000198626	22.044745848881536	0.888513099744171	0.491036296394868	1.8094652193076806	0.07037875884911042	0.15393048229438577	RYR2	6262	No significant
ENSG00000097033	6877.708315895579	-0.04759799412065938	0.07404101541204494	-0.6428598237851311	0.5203150607630962	0.6486545081831828	SH3GLB1	51100	No significant
ENSG00000290385	158.04888845431233	0.9470745122113016	0.31254648529296536	3.03018768975617	0.002444018064441842	0.012091094731452614	NA	NA	up-regulated
ENSG00000225492	22.21300814933648	1.275678695645614	0.41877483746537375	3.0462162038355354	0.00231741132252982	0.011598967921559875	NA	NA	up-regulated
ENSG00000290569	15.81642915196406	0.5200013417793721	0.3973184522696881	1.3087772259477404	0.19060982350930764	0.3181004462030986	NA	NA	No significant
ENSG00000290592	174.40626444320256	-0.5734430612147479	0.3307233998527145	-1.733905316255599	0.08293488444822479	0.17361550873145634	LOC107985211	107985211	No significant
ENSG00000227671	1301.8784093909294	0.5146533102461521	0.13855126279131047	3.7145335226668874	2.0357888251833385e-4	0.0018003686441883733	NA	NA	No significant
ENSG00000290683	267.26857202646374	1.1296951927025842	0.2813012929825208	4.015961607303312	5.92038940202202e-5	7.01166117828662e-4	NA	NA	up-regulated
ENSG00000290784	41.18363926620022	0.5961641881190068	0.2871353536315599	2.0762479457126686	0.03787102496023219	0.09728907013087348	NA	NA	No significant
ENSG00000290791	223.29475429841813	0.7283142527516344	0.19616134459057882	3.7128326902109423	2.0495238244312944e-4	0.0018070449494281553	NA	NA	up-regulated
ENSG00000290792	479.96750591175584	0.7336343450924095	0.19806607811552038	3.7039878411916827	2.1223643518206996e-4	0.0018535526835432596	NA	NA	up-regulated
ENSG00000080947	17.820722938967652	0.7494236223464149	0.3913109442068541	1.9151614168763345	0.055471921301976895	0.12912507789920996	CROCCP3	114819	No significant
ENSG00000290842	143.56781988109256	0.6696880232722495	0.2769830810936106	2.4177939700436735	0.01561491531662435	0.049711990923739825	CROCCP3	114819	up-regulated
ENSG00000290854	273.11184589806925	-0.05791410482586837	0.1873476995232721	-0.3091263195290762	0.7572254389332684	0.8369685643600913	NA	NA	No significant
ENSG00000290867	788.038495024994	0.25360876943940247	0.1842974203040845	1.376084206826968	0.16879556448025526	0.2922322543612845	LINC01145	103091866	No significant
ENSG00000290989	201.5917554931518	0.7228298181645341	0.28518528106082447	2.534597211594411	0.011257668655824598	0.03898921481906611	SEPTIN7P13	100287497	up-regulated
ENSG00000275131	349.7908480947769	0.47023499323920814	0.17717316825574464	2.6540982354643945	0.007952067276137651	0.029962131387820456	NA	NA	No significant
ENSG00000290999	71.36102884928826	0.8697729580291301	0.2584081667341018	3.365888040698473	7.629766925829056e-4	0.004960034812648359	NA	NA	up-regulated
ENSG00000291005	23.097175832950008	-0.11022351697416863	0.3007110133033505	-0.3665430000828657	0.7139599323236562	0.8058138888453988	NBPF25P	101929780	No significant
ENSG00000291068	173.9166171278885	0.3344383708171013	0.19585541355720246	1.7075778746316026	0.0877146966696771	0.1809631830539195	NA	NA	No significant
ENSG00000215908	209.93736207270373	0.7936409337307704	0.2509537311059428	3.1624990400948705	0.0015642125130279235	0.008566433308440636	NA	NA	up-regulated
ENSG00000291129	281.13272886758045	0.941847330410849	0.2732652354154629	3.4466416080292737	5.676010094756211e-4	0.0039589775145597635	PPIEL	728448	up-regulated
ENSG00000291135	80.95009501674262	1.4295826182910931	0.33469297494149697	4.271325439504604	1.943145968678757e-5	2.961692394695761e-4	FCGR1BP	2210	up-regulated
ENSG00000232022	20.046413064847947	1.117283614935874	0.40097794293992434	2.7863966949006684	0.005329760313996799	0.022043425857417625	NA	NA	up-regulated
ENSG00000291141	238.52498741697153	-0.07275181624012081	0.284689732078765	-0.2555477351040978	0.7983000798293487	0.8671052809993391	EMBP1	647121	No significant
ENSG00000291158	462.97006747429685	-0.18819163338724532	0.19298780773391205	-0.9751477857436486	0.3294869579787853	0.4679744202122259	LINC00869	57234	No significant
ENSG00000291215	161.4654484799186	0.4541072419242878	0.20102387465046007	2.2589716903720447	0.023885145911854262	0.06852026801030794	NA	NA	No significant
ENSG00000291217	53.673847800527405	0.6857391835002942	0.18261784822186009	3.755050178157824	1.7330675406848379e-4	0.0015929317175209145	LINC01347	731275	up-regulated
ENSG00000143549	18633.303081709037	0.1739436130832893	0.09033551947453415	1.9255284532052146	0.054163279853168975	0.12675219883395805	TPM3	7170	No significant
ENSG00000288982	45.35371143554444	-0.39419248257075	0.19929962421855665	-1.9778887397121696	0.047941259525662576	0.11574223550992331	NA	NA	No significant
ENSG00000169504	2923.104291038002	0.07281588726065331	0.2025572761910888	0.3594829503530653	0.7192338302281058	0.8099249009765399	CLIC4	25932	No significant
ENSG00000133226	5722.492395342356	0.15039033992194115	0.061116471120361025	2.460717007462141	0.01386596885512358	0.045581902117893126	SRRM1	10250	No significant
ENSG00000285053	27.570922460684763	0.46747890382687796	0.265986526615847	1.7575285100889257	0.07882776670502065	0.16730898037142278	NA	NA	No significant
ENSG00000058668	16734.157962394074	0.0018385242378275229	0.12351037058473327	0.014885585956251491	0.9881234593905921	0.9928060337829736	ATP2B4	493	No significant
ENSG00000125944	5956.412092036815	-0.1164056510928027	0.06864134283098415	-1.6958533486069582	0.08991365636718203	0.18424205854617334	HNRNPR	10236	No significant
ENSG00000249087	30.697853624871872	0.3183890898139663	0.30330201739873647	1.0497427367764443	0.2938364091683601	0.43142608308787206	ZNF436-AS1	148898	No significant
ENSG00000230424	42.77503513850584	0.5082640089481427	0.30030019659534896	1.6925197342878286	0.09054692066699416	0.18506371565427632	EMC1-AS1	101927895	No significant
ENSG00000077549	14394.476066199368	0.0593736915549122	0.05624557331916562	1.0556153675951718	0.29114397703725514	0.4284845622665275	CAPZB	832	No significant
ENSG00000173436	250.5154607875135	-0.099842879771811	0.13666724433288072	-0.7305545689398951	0.465051270288474	0.5983412135754625	MICOS10	440574	No significant
ENSG00000158747	90.06206721320909	-0.42937629407623645	0.3465336143697937	-1.2390610211280673	0.2153229007646286	0.34622988635487045	NBL1	4681	No significant
ENSG00000226396	36.04236571011043	0.7228219148777321	0.31690032934005263	2.2809124761183246	0.022553626539625643	0.06552720980262433	NA	NA	No significant
ENSG00000158748	42.907004292486576	-1.2318558271947506	0.5837275122618965	-2.1103268242769815	0.03483021462459655	0.09102489964811813	HTR6	3362	No significant
ENSG00000020633	13804.824847702968	0.03397647040702736	0.17992243739999847	0.1888395405154046	0.8502185804944583	0.9024240813192966	RUNX3	864	No significant
ENSG00000070831	2486.298071403141	0.990020586007493	0.27709688963465745	3.5728318254051876	3.531415687867117e-4	0.0027232139981053596	CDC42	998	up-regulated
ENSG00000291072	519.6603759215857	0.07135743089647406	0.16035632906769318	0.4449929186540001	0.6563248716030979	0.7621107883046772	CROCCP2	84809	No significant
ENSG00000238142	202.11966263183518	0.1615302656432745	0.17987938405352435	0.8979920989456471	0.3691897617543505	0.5083529632260079	LOC105376805	105376805	No significant
ENSG00000290122	85.5033875810935	2.709177903344823	0.5093850116709246	5.318526932031166	1.0461073720759193e-7	4.447012670483182e-6	NA	NA	up-regulated
ENSG00000211451	48.03445848392582	-0.36137583344827306	0.2099981541808145	-1.7208524277652364	0.08527760596844135	0.177207572900396	NA	NA	No significant
ENSG00000290578	73.06331309352224	-0.0540065328200611	0.29648513114028613	-0.18215595707059976	0.8554603358318191	0.905983743437227	NA	NA	No significant
ENSG00000273768	309.22678841574316	2.0676790206763718	0.2461602528710299	8.39972739936892	4.4751629908530705e-17	6.536721408639385e-14	LOC124904613	124904613	up-regulated
ENSG00000287978	187.556362587577	1.1952369418445443	0.2544493830578326	4.6973465900402065	2.6356300441734558e-6	5.907586114357076e-5	NA	NA	up-regulated
ENSG00000131781	434.8913888407827	0.14155374177065053	0.16009709208181253	0.8841743465166375	0.37660210433569	0.5153508736492896	FMO5	2330	No significant
ENSG00000226015	48.439462419245714	0.4932223053578935	0.24104644480055643	2.046171250382843	0.040739524860747334	0.10276045355578922	CCT8P1	644131	No significant
ENSG00000131778	58.62835244815612	0.7660342406075685	0.30363621300947063	2.5228685110220215	0.01164019165588344	0.03996655814776199	CHD1L	9557	up-regulated
ENSG00000132122	375.84762217174296	0.1457665719861717	0.14716254321300007	0.99051408601434765	0.32192290764167253	0.459837399164146	SPATA6	54558	No significant
ENSG00000135837	10870.445230721223	-0.18050270185452016	0.0684388619769891	-2.637429913945819	0.008353688580945245	0.031147299180346363	CEP350	9857	No significant
ENSG00000085832	7891.913824013363	-8.713455085408024e-4	0.07297253044792625	-0.011940733083973306	0.990472899825582	0.9941160973549551	EPS15	2060	No significant
ENSG00000134686	3279.0140397174832	-0.18083131482780768	0.16203523483529017	-1.1159999552666668	0.2644221537542743	0.4005523732611633	PHC2	1912	No significant
ENSG00000159023	15089.41239759606	-0.29236569985227817	0.12062011333232543	-2.4238552905912916	0.015356723415874194	0.049119096356467676	EPB41	2035	No significant
ENSG00000159388	11272.339993778854	-0.08158644062195873	0.15215596970026393	-0.5362026924259233	0.591818472925454	0.7106524760866861	BTG2	7832	No significant
ENSG00000069424	16208.113254124646	0.12145383477841033	0.12213955376095609	0.9943857746206621	0.3200350909907983	0.45796188055242976	KCNAB2	8514	No significant
ENSG00000116254	27.037807064918645	1.180991732709596	0.4398847978788714	2.684775055660821	0.007257863578160088	0.028029841256787185	CHD5	26038	up-regulated
ENSG00000116251	3463.00880750233	-0.5064593502352548	0.11630112035401755	-4.354724603628975	1.3323431167280345e-5	2.18809303787491e-4	RPL22	6146	No significant
ENSG00000158286	170.94808236069736	1.331208219176381	0.2652835258466295	5.018058377081444	5.219631791071091e-7	1.6308325496237806e-5	RNF207	388591	up-regulated
ENSG00000116237	2002.8710223379578	-0.1898162212098198	0.10100523714723546	-1.8792710810937898	0.060207488279741345	0.1375334192847585	ICMT	23463	No significant
ENSG00000158292	275.4372022445992	0.507069974427033	0.2951492566932718	1.7180120326509776	0.08579442054325659	0.1780071736839727	GPR153	387509	No significant
ENSG00000117569	1026.3414374528786	0.17428900623796703	0.173071365719503	1.007035482232442	0.3139177233673965	0.45149338271795564	PTBP2	58155	No significant
ENSG00000169972	386.73592151010956	0.01226918149063047	0.08718450833024642	0.1407266236354285	0.8880859117747217	0.9292245619381163	PUSL1	126789	No significant
ENSG00000224870	538.528940570016	-0.2298736859921977	0.0835762495419422	-2.750466636778635	0.005951045132000176	0.02412905830990032	MRPL20-AS1	148413	No significant
ENSG00000291232	18.36241560419588	-0.6273827715862302	0.3449188204466032	-1.818928786703755	0.06892229535946745	0.1516532755536964	PDE4DIPP6	100132057	No significant
ENSG00000178104	1942.298650460912	-0.33377609580635714	0.09357273328447502	-3.5670230428305243	3.6105974184440226e-4	0.002774509055260273	PDE4DIP	9659	No significant
ENSG00000117724	250.1083520988418	-0.5868375757069856	0.22613295598462285	-2.595099741883226	0.009456347252758644	0.034077067155911495	CENPF	1063	No significant
ENSG00000160767	868.9347739568326	0.2222760552667149	0.10425473177604362	2.132047644074329	0.03300293003552422	0.0875681740331015	ENTREP3	10712	No significant
ENSG00000162543	111.65772004954438	-0.4398373612190914	0.22916079968060687	-1.9193394412661993	0.05494138957106868	0.12819657566582693	UBXN10	127733	No significant
ENSG00000157216	3896.9014099426918	0.10455918640923957	0.10159010761510842	1.0292260621022276	0.3033734581393839	0.44041162616093427	SSBP3	23648	No significant
ENSG00000143552	19.948885578390836	0.9717100777684515	0.4563671526509138	2.12922878459602	0.033235336504676596	0.08803542937607596	NUP210L	91181	No significant
ENSG00000169641	1969.9440477538096	-0.03363736971760727	0.06583567575756492	-0.510929208678201	0.609400627607908	0.7256011276891116	LUZP1	7798	No significant
ENSG00000067208	2184.839463652142	0.18923402315754115	0.14814014165437406	1.277398691834947	0.2014615263830396	0.33051456705746146	EVI5	7813	No significant
ENSG00000143774	2763.6656290396854	0.28200732996593664	0.08192504169842602	3.442260438560811	5.768745652065528e-4	0.0039993434981911114	GUK1	2987	No significant
ENSG00000169991	3163.7299577561066	-0.1843342674763693	0.1090291569142391	-1.6906878186847232	0.09089644204085379	0.18560494362675736	IFFO2	126917	No significant
ENSG00000097021	392.988810625427	-0.08444105798819185	0.19885148258388566	-0.42464384419447476	0.671096326176484	0.7743734913955448	ACOT7	11332	No significant
ENSG00000187017	20.227117860181956	0.41448502598187076	0.40074051471260413	1.0342977831406033	0.3009969729157904	0.4383776436450332	ESPN	83715	No significant
ENSG00000162437	177.32294330429104	-0.4483343631995956	0.17137691895483975	-2.616072023781324	0.008894779306638219	0.0325531816229022	RAVER2	55225	No significant
ENSG00000122432	27.718729368394875	0.42277204038445465	0.2538376910643897	1.6655211391645233	0.09580882979289665	0.19324938649135703	SPATA1	100505741	No significant
ENSG00000284882	76.46201236724386	0.45690922346642243	0.1827998031297788	2.499506102542351	0.012436655710751717	0.04197760471751514	NA	NA	No significant
ENSG00000171853	2975.700299992667	0.07861660337116612	0.06697123219509138	1.1738861716348752	0.24044062204612252	0.37398555534869427	TRAPPC12	51112	No significant
ENSG00000182551	1631.2443471414945	-0.09587638646244785	0.11261139117034848	-0.8513915463260249	0.3945518861672539	0.5328436430264569	ADI1	55256	No significant
ENSG00000235665	41.08869660346746	1.2202470123701825	0.41753786699764756	2.9224822676431823	0.0034725339363349643	0.01588790781416843	NA	NA	up-regulated
ENSG00000235078	17.777400873095818	-0.04942587450675289	0.2369843414196812	-0.20856177336722614	0.8347903547030773	0.8918813444615102	LOC124907725	124907725	No significant
ENSG00000171865	1352.7887226213434	-0.24423622778450496	0.06114498494828657	-3.994378737537805	6.486410814004088e-5	7.534380964073137e-4	RNASEH1	246243	No significant
ENSG00000287126	49.690210894942275	-0.25757100784617126	0.17422088170175082	-1.47841639492508	0.13929635977786872	0.25401441887083676	LOC124907726	124907726	No significant
ENSG00000151353	791.1672900463587	0.03952286933920108	0.08260089005490732	0.47847994510626973	0.632308644942783	0.7434334537534948	TMEM18	129787	No significant
ENSG00000171863	17424.789142228037	-0.5405875700487162	0.10877926564794037	-4.969582822872749	6.70971060701855e-7	1.9866183702672488e-5	RPS7	6201	No significant
ENSG00000163029	1243.9265793880818	-0.11843839730018244	0.06846019219897338	-1.7300330819398213	0.08362436480337596	0.1747041556941089	SMC6	79677	No significant
ENSG00000224885	20.459770119281146	0.6975096296089651	0.4518966140894942	1.543515945598188	0.12270564163795436	0.23151609113348376	NA	NA	No significant
ENSG00000151693	1029.137490938437	0.6881095208611318	0.2933194681495588	2.3459387990921763	0.018979223577289057	0.05756494737198868	ASAP2	8853	No significant
ENSG00000228784	397.20460367499294	0.22009186755806495	0.2359005802497402	0.9329856981490292	0.3508273526786494	0.4900232558571493	LINC00954	400946	No significant
ENSG00000084754	8206.19621939002	-0.10381707043467876	0.11457488113783958	-0.9061067260439171	0.3648793656103181	0.5040275451507333	HADHA	3030	No significant
ENSG00000183891	349.5429337724246	0.11421314948475574	0.14136010225511203	0.8079588770998177	0.4191142556925677	0.5559672386718154	TTC32	130502	No significant
ENSG00000196208	22.259900988787	-0.11442927384004044	0.3404445946967289	-0.3361171703782669	0.7367825108303374	0.8225683980786086	GREB1	9687	No significant
ENSG00000178295	557.8647509392516	-0.00969003093073361	0.11002515952565683	-0.088071046408926	0.9298202085544183	0.9568981103535605	GEN1	348654	No significant
ENSG00000138061	6703.240959711346	-0.046184111252139386	0.26828867576204507	-0.1721433494013804	0.8633248335162571	0.9124122810897168	CYP1B1	1545	No significant
ENSG00000118961	683.9474029541755	-0.17633867009828763	0.11348782779550878	-1.5538113075529862	0.12022943252528637	0.22798795812550834	LDAH	60526	No significant
ENSG00000118960	2124.4441692950445	0.28147442888413454	0.10508959063593822	2.678423497330446	0.007396962755143499	0.028426652745484598	HS1BP3	64342	No significant
ENSG00000119778	3290.1162001875746	0.09102132011872409	0.06067154788308781	1.5002307225475662	0.13355464761969454	0.24614730754715003	ATAD2B	54454	No significant
ENSG00000068784	1080.5683392876142	-0.13209071191754015	0.0860454409621341	-1.5351273750304695	0.12475254318318267	0.2342722301358734	SRBD1	55133	No significant
ENSG00000049323	2097.283414140506	0.7853527314716572	0.5332127245916126	1.472869448254744	0.14078624154788602	0.2559590542320658	LTBP1	4052	No significant
ENSG00000214711	21.919070000607036	-0.693821212910126	0.2604399497834627	-2.6640352737242847	0.0077209466154758676	0.029323028176171544	CAPN14	440854	down-regulated
ENSG00000143869	111.3959561891414	-1.7774475363060565	0.34165928711462296	-5.202397837087748	1.9673351293656107e-7	7.274989482599246e-6	GDF7	151449	down-regulated
ENSG00000171132	1285.789492924062	-0.014624924856437948	0.07660593227022315	-0.19091112689353276	0.8485952225099659	0.9014106454248035	PRKCE	5581	No significant
ENSG00000237803	52.291974706596015	0.24412747740224447	0.2542717780670959	0.9601044962914658	0.33700262577076806	0.47598565870346676	PIRAT1	101929559	No significant
ENSG00000115808	4877.820333397735	-0.07392212554383652	0.05395563370102836	-1.3700538845200814	0.17067008170580933	0.2944292585684836	STRN	6801	No significant
ENSG00000115163	33.312472014494126	-0.6773086710842716	0.33261091334615933	-2.0363392898638106	0.04171629709676557	0.10469691516496375	CENPA	1058	No significant
ENSG00000013016	1675.6403075395538	0.0653200998849863	0.2393335083300837	0.27292500887463783	0.7849108617641964	0.8579929893983683	EHD3	30845	No significant
ENSG00000115421	2733.012861932704	-0.290311991480465	0.0717213039309375	-4.0477790498624335	5.170592039877829e-5	6.342206947164352e-4	PAPOLG	64895	No significant
ENSG00000224464	20.076827225808955	0.9638136807836406	0.366327213028907	2.631018517064376	0.008512939753784057	0.031579853545889304	PGAM1P6	100420567	up-regulated
ENSG00000138029	3885.0175252113972	-0.004223095451744568	0.1059890271879477	-0.039844647731843576	0.9682169807320224	0.980845805089868	HADHB	3032	No significant
ENSG00000171055	1245.216212130922	0.17405020707920246	0.10650452370023195	1.634204830295142	0.10221584866177358	0.20292665028242918	FEZ2	9637	No significant
ENSG00000196975	1474.8422900602409	0.3889195884050654	0.12984338223546307	2.995297732615925	0.002741770749812838	0.013224479279779697	ANXA4	307	No significant
ENSG00000143951	430.79475900124874	-0.057078571552203965	0.10892696374333397	-0.5240077350058059	0.6002731599359525	0.7176093266510283	WDPCP	51057	No significant
ENSG00000115944	2317.4018008816106	-0.29915587635003604	0.10335234833373275	-2.894524228748422	0.003797336028903237	0.016966532223965318	COX7A2L	9167	No significant
ENSG00000144040	1170.8257098302506	0.22129193046713153	0.16081715307173833	1.3760468099346108	0.16880714145413087	0.2922322543612845	SFXN5	94097	No significant
ENSG00000075292	5653.884311642374	-0.025477139211631188	0.05949934006797062	-0.42819196284407046	0.6685113672746699	0.7719656924428759	ZNF638	27332	No significant
ENSG00000119787	1307.3043727067811	-0.2583039541801615	0.0593344733441102	-4.353353786122413	1.3407052548039054e-5	2.1962506267479302e-4	ATL2	64225	No significant
ENSG00000275052	8020.656432858276	-0.1474038376319274	0.048131682628479625	-3.062511626067862	0.0021948794916874584	0.01115772846006316	PPP4R3B	57223	No significant
ENSG00000115464	15214.506202496545	-0.19478550548585827	0.07386630580331349	-2.637000772781581	0.00836426410445719	0.0311800205274071	USP34	9736	No significant
ENSG00000143971	554.5285238968302	-0.013873310670990959	0.07890231082200908	-0.1758289526182182	0.8604283230771719	0.9101670473407674	ETAA1	54465	No significant
ENSG00000213626	11895.988375614732	-1.071363550035112	0.1953260193014273	-5.48500171081551	4.134654161547743e-8	2.131535827753201e-6	LBH	81606	down-regulated
ENSG00000243667	149.07727582507025	-0.33602420315648884	0.12343011534120021	-2.722384259527027	0.0064812731931899875	0.025705654033937753	DNAAF10	116143	No significant
ENSG00000186854	2217.9561261367544	-1.1199370663122168	0.3063506408764544	-3.6557359994682264	2.564451635586001e-4	0.0021425027773380088	TRABD2A	129293	down-regulated
ENSG00000213553	190.89429892983676	-0.8130131791175866	0.20645317736422508	-3.938002744725344	8.21626549372896e-5	9.053825232466724e-4	RPLP0P6	220717	down-regulated
ENSG00000143889	1165.4975965925037	-0.11599668079017657	0.10651662156554823	-1.0890007501673764	0.2761535548745804	0.4123366138377753	HNRNPLL	92906	No significant
ENSG00000115946	476.2560647326073	-0.14179438381625395	0.05895944298406937	-2.404947819038356	0.016174775158462353	0.051046355595521814	PNO1	56902	No significant
ENSG00000138035	1065.4233268453727	-0.0668166942800792	0.09298149884474648	-0.7186020349235788	0.4723861592227322	0.6046874022388118	PNPT1	87178	No significant
ENSG00000213699	2623.0677147596793	0.10968232233798604	0.1082324154846247	1.0133962348236358	0.3108709371256599	0.44832530738345944	SLC35F6	54978	No significant
ENSG00000115350	438.5069318204759	0.2637674485125454	0.1320966398467738	1.9967763662914049	0.04584948203341118	0.11216325486135816	POLE4	56655	No significant
ENSG00000286427	19.34211694251066	-0.36184358211248435	0.34972251094873685	-1.0346591105355647	0.300828138190789	0.4382139853510634	NA	NA	No significant
ENSG00000152147	367.6611781845218	-0.2001850405250084	0.10810024067667276	-1.8518463906455194	0.064047883914352	0.14396321958174133	GEMIN6	79833	No significant
ENSG00000271452	31.726541158388077	-0.20937424531110554	0.25803477521191714	-0.8114187133852482	0.4171252561406196	0.5542316434108359	NA	NA	No significant
ENSG00000115239	703.320722536748	-0.046978978174894895	0.09556316468455303	-0.4916013228524719	0.6230012080902159	0.7366367295578604	ASB3	51130	No significant
ENSG00000116016	152.82420456537403	0.5323940021665956	0.1820709432937683	2.924101960122144	0.003454515730842305	0.01584683374252916	EPAS1	2034	No significant
ENSG00000143919	332.3289553776475	-0.04116702504411612	0.13406591487258337	-0.30706555863391066	0.7587934723204592	0.8379091528276323	CAMKMT	79823	No significant
ENSG00000135631	662.8720725163952	-0.16237390972413027	0.24255380033992055	-0.6694346140797451	0.5032182774256447	0.633695665401013	RAB11FIP5	26056	No significant
ENSG00000075340	436.6847974667617	-0.7212154492269307	0.1912576314454716	-3.770910701843301	1.626528735190747e-4	0.0015213338137899366	ADD2	119	down-regulated
ENSG00000176407	2202.073470497404	-0.17713921373766328	0.05163477004748617	-3.4306188170249685	6.022061757900885e-4	0.0041377772831237445	KCMF1	56888	No significant
ENSG00000119866	2908.9572179743886	-0.32231874057568105	0.10575518761136905	-3.0477818427228685	0.0023053722521741964	0.011568441121130636	BCL11A	53335	No significant
ENSG00000034510	34538.708321441365	0.08808057114803007	0.14984630448090683	0.5878060954065981	0.5566624522308299	0.6793747014832187	TMSB10	9168	No significant
ENSG00000125551	30.978505016332786	0.22422484923121705	0.40385617394326445	0.5552096605132429	0.5787512619288799	0.6987430857617721	PLGLB2	5342	No significant
ENSG00000115364	1783.9651578247176	-0.37013828084320916	0.07720304639612514	-4.794348126420392	1.632046498597831e-6	4.069204982563696e-5	MRPL19	9801	No significant
ENSG00000124374	394.62246389317215	-0.7332612010230213	0.21442739026450156	-3.419624704281133	6.270758301220404e-4	0.004273477896725942	PAIP2B	400961	down-regulated
ENSG00000281195	180.42390891142324	0.6468778534319736	0.31553344374993775	2.050108684975493	0.040353826074176494	0.10203691912041259	NA	NA	No significant
ENSG00000121152	128.1186139497529	-0.3675701658054948	0.26437658692566396	-1.3903279790386516	0.16442930541588968	0.2864642545800333	NCAPH	23397	No significant
ENSG00000224875	21.046463447451025	0.0035845102653445176	0.37938801958981633	0.009448137738297559	0.9924615889260493	0.9951868839070819	EML4-AS1	102723824	No significant
ENSG00000159399	4927.45787405162	0.05370279877482578	0.17615483233274754	0.3048613430790472	0.7604717588254287	0.8392865501002466	HK2	3099	No significant
ENSG00000273445	35.01822410113334	0.020892015816395607	0.30644425103056044	0.06817558412708526	0.9456458627844633	0.9669397201543619	NA	NA	No significant
ENSG00000158435	2280.5811235023943	-0.22746778973922255	0.050826735882614306	-4.47535702990185	7.628373096916506e-6	1.3957215411560805e-4	CNOT11	55571	No significant
ENSG00000138032	1406.1277531137466	-0.22253191641179723	0.0674937207855289	-3.297075843824416	9.769711544328776e-4	0.0059653535707590855	PPM1B	5495	No significant
ENSG00000135972	460.0752442258248	-0.034528053969368706	0.08136898008980602	-0.42433927439253244	0.6713184005624644	0.7744051948096068	MRPS9	64965	No significant
ENSG00000119801	4876.803622969993	0.15735502190098039	0.08243741566164899	1.9087815967790471	0.05629027186639239	0.13063099235722572	YPEL5	51646	No significant
ENSG00000071082	7355.080990685452	-0.1271431614413218	0.17203093628323343	-0.7390714960243664	0.45986358415800366	0.5939363178691833	RPL31	6160	No significant
ENSG00000075568	6293.434038273919	0.1840579710837573	0.049732152455245884	3.700985418827219	2.1476381847174966e-4	0.0018718946843226396	TMEM131	23505	No significant
ENSG00000135974	1321.6426850737923	-0.22974269619392493	0.06559129823594556	-3.5026398679820696	4.6067184951326226e-4	0.0033492432264909233	C2orf49	79074	No significant
ENSG00000230747	36.41823394598867	0.46733858932753064	0.2758421644848782	1.6942246309597473	0.09022260608267554	0.18461613815282943	NA	NA	No significant
ENSG00000163162	5368.838400390554	0.20794200900961327	0.08574595181122358	2.425094183657951	0.015304415712327076	0.0489964928960126	RNF149	284996	No significant
ENSG00000204745	81.38729308813929	-0.035226879098247524	0.2758149498720604	-0.12771925203687426	0.8983711539470871	0.9360747584344634	LOC102724642	102724642	No significant
ENSG00000005436	701.5275579269509	-0.35315756861405617	0.09255342675261265	-3.81571575472852	1.3578874714186045e-4	0.001319556841042862	GCFC2	6936	No significant
ENSG00000115423	80.27927747597887	-0.8915220717710709	0.32439141894163986	-2.7482911683661446	0.005990678327932316	0.024242032662652326	DNAH6	1768	down-regulated
ENSG00000068697	3764.6264301629976	-0.011185864881193193	0.13301162525015794	-0.08409689649424015	0.9329793921436436	0.9589106828599616	LAPTM4A	9741	No significant
ENSG00000143995	420.5391610121752	1.0754770355067518	0.3287285776072312	3.2716262253041615	0.0010693084303905864	0.006394690606580074	MEIS1	4211	up-regulated
ENSG00000172086	869.1791559582562	-0.08523946980081984	0.10104074417240903	-0.8436148258703738	0.3988846768168239	0.5371168944645686	KRCC1	51315	No significant
ENSG00000184731	38.512814219587135	0.3799166036406084	0.34584621978974905	1.0985131017813983	0.27198049977686095	0.40780788709057475	FAM110C	642273	No significant
ENSG00000173960	1012.0401554799539	-0.07945847497689448	0.073896630910429	-1.0752651913617965	0.2822560157494781	0.4190922019531429	UBXN2A	165324	No significant
ENSG00000163235	196.75680214755675	0.05283577208850308	0.18571519290869434	0.28449892149900435	0.776028060423847	0.8514273488911833	TGFA	7039	No significant
ENSG00000115875	4232.190422806019	0.48083496890832716	0.10777853373252094	4.46132408983813	8.145479450538195e-6	1.4718965341137472e-4	SRSF7	6432	No significant
ENSG00000162869	1895.7057867454978	0.07576239455059484	0.05599108286025189	1.3531153655250812	0.17601877757669793	0.3010568228516537	PPP1R21	129285	No significant
ENSG00000135951	185.5802601247347	-0.31220026679284807	0.2856105300259763	-1.0930978867076555	0.27435082376554215	0.4103089794336538	TSGA10	80705	No significant
ENSG00000287625	32.54882617745096	-0.4034191321605374	0.29549295336104864	-1.3652411252853767	0.1721772765495133	0.2962524102640492	NA	NA	No significant
ENSG00000135953	590.4124288272484	-0.3974248302893672	0.08779466140315155	-4.526753949928679	5.989661055638342e-6	1.1491926954387912e-4	SLC67A2	84804	No significant
ENSG00000125538	556.2482621721425	0.29863732347434496	0.3142491055114639	0.9503203612570047	0.341949496030566	0.4807765655805986	IL1B	3553	No significant
ENSG00000150938	682.0462207176005	-0.18535151597625407	0.23039268692349338	-0.8045026014120138	0.4211067675630077	0.5579951180710915	CRIM1	51232	No significant
ENSG00000163541	1426.0125467552255	-0.16312387134012504	0.0629468919349072	-2.591452354928182	0.009557177438917626	0.03430174066360227	SUCLG1	8802	No significant
ENSG00000243466	1273.3683531094225	-2.729992301723496	0.37555448861357643	-7.26923092252666	3.615399057870885e-13	1.2039940102146834e-10	IGKV1-5	28299	down-regulated
ENSG00000143924	6042.644493577883	-0.1286613971487952	0.06767887658810884	-1.9010569269910278	0.057294556581509296	0.1323618614627129	EML4	27436	No significant
ENSG00000172985	256.14711111966034	-1.1237690389333945	0.20370806828462293	-5.516566174312023	3.456873602896542e-8	1.841704574819775e-6	SH3RF3	344558	down-regulated
ENSG00000144021	3706.4237500819813	-0.056136632100183444	0.05040596266428572	-1.1136903083086653	0.2654120685031822	0.40142745161133647	CIAO1	9391	No significant
ENSG00000170417	99.55714807377552	-0.669593580484863	0.15827830272758223	-4.230482441028708	2.331906467591857e-5	3.414674733830415e-4	TMEM182	130827	down-regulated
ENSG00000272711	58.95176587536318	-0.5218117830009839	0.19901279103818778	-2.622001230568418	0.008741511536508609	0.032142062977118295	HK2-DT	118568819	No significant
ENSG00000143891	545.5853417905803	-0.2821237708181013	0.11108966926587202	-2.539604021530496	0.011097803799733824	0.03853452951698385	GALM	130589	No significant
ENSG00000211599	58.07134352817009	-0.9083143405920119	0.6142064117172459	-1.4788421665161005	0.13918250321763484	0.25385961669081203	IGKV5-2	28907	No significant
ENSG00000158050	1189.9814652880934	-0.4152922225548041	0.30065635347487496	-1.3812853703406236	0.1671912346105581	0.2900364172856158	DUSP2	1844	No significant
ENSG00000115091	16338.522815569957	0.01169433257345266	0.07715307017814159	0.15157313307754547	0.8795236252276265	0.9237949486451246	ACTR3	10096	No significant
ENSG00000088205	3920.3734147734035	-0.18141569935240473	0.058935368023463386	-3.078214414138882	0.00208245022900822	0.010716731536716406	DDX18	8886	No significant
ENSG00000236397	171.2146415650271	0.4870665638963861	0.5485136765289509	0.8879752406149501	0.3745540697876341	0.5137930896285324	NA	NA	No significant
ENSG00000240857	391.65352853198345	-0.5013463524546645	0.11690153919183416	-4.288620628270434	1.797861493852769e-5	2.791223761226868e-4	RDH14	57665	No significant
ENSG00000186132	156.06324835306347	-0.07428282481758966	0.12678333156452185	-0.5859037138473212	0.5579402214531822	0.6805077031265311	C2orf76	130355	No significant
ENSG00000240356	117.28578750214808	0.6080995149868585	0.3561719157492694	1.707320224020515	0.08776254910306827	0.1810192940313698	NA	NA	No significant
ENSG00000116096	66.57445061265962	0.36878868306543827	0.2789028008189652	1.322283899561187	0.18607363204642363	0.31282357783519216	SPR	6697	No significant
ENSG00000091436	1772.0384203900244	0.16998940791062508	0.17127180779913095	0.9925124869937154	0.320947591198605	0.458780735485985	MAP3K20	51776	No significant
ENSG00000136720	1410.36413501906	-0.23200424225708163	0.12334092255414349	-1.8809997319035598	0.05997195531199865	0.13706981780006683	HS6ST1	9394	No significant
ENSG00000226479	1909.6115977102622	-0.17612487813624944	0.0692882536591164	-2.541915387314374	0.011024685856276728	0.038318598788185304	TMEM185B	79134	No significant
ENSG00000279957	53.26091060063205	0.7123459528540801	0.33575513018989644	2.1216234356603616	0.03386937275867408	0.0892054644198406	NA	NA	No significant
ENSG00000235128	27.783938549396588	0.5997636260137431	0.29776485117654705	2.0142190176037222	0.043986543883623726	0.1086828504640762	NA	NA	No significant
ENSG00000198142	313.01758329426326	0.12490205699843099	0.24279577139518363	0.5144325878523462	0.60694958031504	0.7236658896511815	SOWAHC	65124	No significant
ENSG00000279267	83.75782173677786	-0.27980586219804665	0.3070064641943724	-0.9114005561162893	0.36208436071229505	0.5013915843391616	NA	NA	No significant
ENSG00000071051	3217.4646926954124	-0.0324998061100089	0.15147955667580412	-0.21454912348050265	0.8301188636884849	0.8882981344769085	NCK2	8440	No significant
ENSG00000071073	6453.621321143627	-0.3891633193183086	0.15448909514232126	-2.519034233191647	0.011767721499321116	0.040248486352011795	MGAT4A	11320	No significant
ENSG00000236977	372.97502410342844	0.5439876603260899	0.3606429136854716	1.5083830561565372	0.1314565170263319	0.24346680372332477	ANKRD44-IT1	101927547	No significant
ENSG00000170485	111.33727447928831	-1.1892742135984067	0.3524495587439701	-3.3743104058255637	7.400087180248128e-4	0.0048634693699058556	NPAS2	4862	down-regulated
ENSG00000115641	64.23946523928775	0.29564811602335084	0.23011998968855155	1.284756341348208	0.1988774431045237	0.3276244194300838	FHL2	2274	No significant
ENSG00000088179	7455.350553996685	0.023520453111691066	0.17415543381960377	0.13505437410614685	0.8925688837725049	0.9321901563942362	PTPN4	5775	No significant
ENSG00000270100	23.223162372910824	0.5472379135514736	0.29973405705512896	1.8257448583856526	0.0678887027549955	0.1501328768470302	NA	NA	No significant
ENSG00000144028	13792.200961937462	-0.12808014766210582	0.05510284461786284	-2.3243835876412398	0.020104944408568873	0.05999309935195696	SNRNP200	23020	No significant
ENSG00000136718	1462.0866768659575	-0.18430773879910117	0.0871952670164881	-2.1137355857199185	0.034537857317548194	0.09049021869386917	IMP4	92856	No significant
ENSG00000234199	41.09686210266382	0.9572098505806945	0.29832934864341504	3.2085674940577884	0.0013339799493018963	0.007586632236003776	LINC01191	440900	up-regulated
ENSG00000236255	76.44753653314197	0.42745659510188516	0.22809986895218673	1.8739887798510164	0.06093197161107604	0.13861331582075806	NA	NA	No significant
ENSG00000144120	159.41760628778854	-0.620989370995836	0.11046031475878748	-5.621832350848287	1.8894258022036833e-8	1.1113374315780591e-6	TMEM177	80775	down-regulated
ENSG00000285793	127.29718531455774	-0.13715460333967902	0.1965605955775041	-0.6977726280117968	0.48531939959208914	0.6176343887352166	ANAPC1P2	285074	No significant
ENSG00000128708	1085.076106617433	-0.006407713356714003	0.08031001181726327	-0.07978722965816591	0.9364064811982649	0.961340876470489	HAT1	8520	No significant
ENSG00000072135	10640.423660985585	0.326881180135757	0.12389296338334929	2.6384160262945855	0.008329432668914958	0.03110317337467861	PTPN18	26469	No significant
ENSG00000115896	647.4641961429196	-0.5443670362579792	0.22235066533509162	-2.4482365970778437	0.01435573528023998	0.046714712989366365	PLCL1	5334	No significant
ENSG00000135966	2363.4140133836286	-0.16103726282634154	0.05227127529790326	-3.080798429128841	0.0020644635617950847	0.010649181080383827	TGFBRAP1	9392	No significant
ENSG00000081320	30467.003306840274	-0.40024774217933645	0.0801980458418948	-4.990741831395726	6.014784439216864e-7	1.822464944132834e-5	STK17B	9262	No significant
ENSG00000152127	4796.361487753506	-0.31010629184028554	0.06520623107184015	-4.755776967060553	1.9768462575372936e-6	4.707902337243707e-5	MGAT5	4249	No significant
ENSG00000287875	35.922257158673425	0.5132216164195637	0.251733728470318	2.0387479243969397	0.041475192050327535	0.10428592257325218	NA	NA	No significant
ENSG00000116120	1066.6320412494422	-0.29165480224571644	0.08663369413421897	-3.3665285217304075	7.612071001890366e-4	0.004958024197974227	FARSB	10056	No significant
ENSG00000150540	1167.2831698655864	0.32197150319263995	0.17395323771941842	1.850908367178372	0.06418273682096326	0.14418544983390236	HNMT	3176	No significant
ENSG00000076003	987.0149757236808	-0.4489052734062613	0.1695096067287181	-2.648258597665712	0.008090760957260489	0.030347711974932984	MCM6	4175	No significant
ENSG00000198612	1228.728646624896	-0.13788957136894656	0.05729060442636398	-2.406844416280806	0.01609102333567924	0.05086446474802268	COPS8	10920	No significant
ENSG00000186522	261.76787702552605	0.1298798786913495	0.17291281140382572	0.751129298268271	0.45257484488933986	0.5875380452517796	SEPTIN10	151011	No significant
ENSG00000172878	145.17011107681515	-0.24705716559329205	0.26275915821290835	-0.9402418826182519	0.3470935028860781	0.4862027426346341	METAP1D	254042	No significant
ENSG00000172965	1037.3512253048305	0.6380440854165412	0.15141019469116584	4.214010071897546	2.5087609043515618e-5	3.602217596514689e-4	MIR4435-2HG	541471	up-regulated
ENSG00000114948	47.68160972510623	-3.8363402328252585	0.4274006401211508	-8.97598148598423	2.8083662438407664e-19	8.204173920340159e-16	ADAM23	8745	down-regulated
ENSG00000144228	3543.7065041885926	-0.01731050679454956	0.12580187569100815	-0.13760134099325558	0.8905554956523947	0.930718666665725	SPOPL	339745	No significant
ENSG00000152128	49.691544530653275	-0.17551342228292063	0.21240826167702642	-0.8263022393629604	0.4086326635071067	0.5466315596392097	TMEM163	81615	No significant
ENSG00000231682	53.83986640634572	-0.9285366267878065	0.3511237555190074	-2.644471107958237	0.00818186912897909	0.030643547455714844	LINC01891	105373934	down-regulated
ENSG00000163510	1276.5251706231154	-0.04964898910662228	0.06623015698669941	-0.7496432345252174	0.453469604376598	0.5882921490276818	CWC22	57703	No significant
ENSG00000138411	59.00816787318263	0.08610123328840369	0.15824366614083454	0.5441054001603758	0.5863689445982027	0.705510355636827	HECW2	57520	No significant
ENSG00000198369	273.84179913554374	-0.06408899550886925	0.17250315397739768	-0.3715236158364185	0.7102475697286221	0.803642076186385	SPRED2	200734	No significant
ENSG00000287091	117.7900191743169	0.4512893131396117	0.18545014297314788	2.4334805350080306	0.014954439461410412	0.048210626682442734	NA	NA	No significant
ENSG00000144320	2547.7242639550877	-0.19402899938738116	0.07978299380043397	-2.431959370598672	0.01501739176265355	0.04836025037953177	LNPK	80856	No significant
ENSG00000229127	164.82606158846215	0.416892633571284	0.2870180495703443	1.4524962252212263	0.1463636780051264	0.26355686748241786	NA	NA	No significant
ENSG00000144118	2871.7347354378085	0.1850608464026442	0.1485099315593878	1.2461176465402923	0.21272120721002935	0.3432364282405776	RALB	5899	No significant
ENSG00000188042	14657.933783384384	-0.3328664541599845	0.16310242939421452	-2.04084301746024	0.04126643321310876	0.10388022998123946	ARL4C	10123	No significant
ENSG00000241772	40.574504662090575	0.7967112732766476	0.30600276285207484	2.603608104224166	0.009224817041720101	0.0334628710900807	NA	NA	up-regulated
ENSG00000135632	564.9655791879611	-0.28416015627123137	0.12458208837118288	-2.2809069906148767	0.022553951206026508	0.06552720980262433	SMYD5	10322	No significant
ENSG00000135960	222.1461257304955	-3.645271588444438	0.5241713626537855	-6.954350901562196	3.54189006733682e-12	8.997427405837649e-10	EDAR	10913	down-regulated
ENSG00000163600	763.3676869470507	-0.9241107370428063	0.17290870457072355	-5.344500956947626	9.066649725819525e-8	4.006105636164988e-6	ICOS	29851	down-regulated
ENSG00000223466	22.881030462094774	-0.565217825419543	0.3500532661363371	-1.614662338843611	0.10638383752586354	0.20883591714115088	LINC01825	124908063	No significant
ENSG00000138376	1020.6342500966476	-0.25771309721276603	0.07939379226741378	-3.2460106747985793	0.0011703445096550979	0.006840212926053536	BARD1	580	No significant
ENSG00000228446	37.619519674573766	0.7091433818328532	0.3263747117477322	2.172788994696923	0.029796201989324804	0.0811319992597959	NA	NA	No significant
ENSG00000170035	1499.3443639815225	0.013609402352014688	0.09819797172378261	0.1385914811997957	0.8897729753608417	0.9303788529573961	UBE2E3	10477	No significant
ENSG00000234663	388.35238217187833	-0.0674522776545657	0.27966324573567863	-0.2411910706289866	0.8094070312530262	0.8748781352550474	NA	NA	No significant
ENSG00000233654	22.057490088036356	0.22129701575328062	0.24078872694515738	0.9190505658667474	0.3580691241708197	0.49763999432811035	NEMP2-DT	105376748	No significant
ENSG00000054219	1325.389742352796	-0.3136430958660107	0.105778587418544	-2.9650906059559086	0.003025937945707093	0.014276888374792443	LY75	4065	No significant
ENSG00000260742	63.04624072351127	0.3625823424616412	0.19686117459718985	1.8418174289752358	0.06550185976949284	0.14621963805905125	NA	NA	No significant
ENSG00000230562	20.02735203781923	0.135991294247165	0.3679213533619044	0.3696205534268018	0.7116652346058814	0.8046638541433159	NA	NA	No significant
ENSG00000115425	311.8693897096732	-0.1414785508080275	0.09345391821177522	-1.513885704475483	0.13005483046548771	0.24161113602533849	PECR	55825	No significant
ENSG00000272800	38.93036660669121	-0.09987747572191365	0.21287329942057306	-0.4691874274217268	0.6389356713797394	0.748719626104725	NA	NA	No significant
ENSG00000228043	24.75167720316268	0.13869827361273562	0.2758256017811193	0.5028477150674333	0.6150713435439861	0.730121083147779	NA	NA	No significant
ENSG00000124019	106.14334751318148	0.02343992383671753	0.2526011147846795	0.09279422165930672	0.9260670416525508	0.9541462009676929	FAM124B	79843	No significant
ENSG00000286965	36.24943016273648	-0.133926078962761	0.2654353291834564	-0.504552575479497	0.6138731262349514	0.7289457459959507	NA	NA	No significant
ENSG00000138434	4537.040328557739	0.18525911669756717	0.09293385449497263	1.9934513391735946	0.04621204693112381	0.1127780082188165	ITPRID2	6744	No significant
ENSG00000115020	7028.89137179339	-0.1589296180034274	0.04424346104920305	-3.592160609376426	3.279476172903918e-4	0.002582329665707991	PIKFYVE	200576	No significant
ENSG00000115109	225.81731057047185	-0.35940426123506525	0.17185358238028767	-2.091339943323116	0.03649760162552927	0.09448086860024768	EPB41L5	57669	No significant
ENSG00000163449	132.91869465705764	-0.45072824314468807	0.12372289336187255	-3.6430464152367468	2.694302304505541e-4	0.0022328950729727246	TMEM169	92691	No significant
ENSG00000237772	59.76704989581485	0.9153908299689886	0.34144584709404924	2.680925358324389	0.007341889023035846	0.028264579572978763	LINC02631	114515520	up-regulated
ENSG00000226564	33.11607297381887	0.21647040419022043	0.305587895541052	0.7083736213011758	0.47871326914578954	0.6110016880206364	NA	NA	No significant
ENSG00000136732	2049.578211427665	-0.4131298296121763	0.15394021154789242	-2.6837031433053946	0.007281172559537004	0.02808635401046756	GYPC	2995	No significant
ENSG00000287151	111.99332687329111	0.6560152978614686	0.7678186080151407	0.854388381596155	0.3928898312779498	0.5313869018397885	LINC03124	29798	No significant
ENSG00000153107	2221.377111153806	-0.33799350983940496	0.09480535959774104	-3.5651308246022246	3.6367473932058774e-4	0.002790932938183565	ANAPC1	64682	No significant
ENSG00000115539	392.0488113159716	-0.2856562198300499	0.10649655759672584	-2.682304726803979	0.007311682419221147	0.028179236905036997	PDCL3	79031	No significant
ENSG00000163082	265.24320450021	-0.2661835800144894	0.24439027889049159	-1.0891741734693265	0.276077085652372	0.41229267762756894	SGPP2	130367	No significant
ENSG00000196872	34.68723821982393	0.16596712237127453	0.2440453697838071	0.6800666716942843	0.4964622462930055	0.6275775460135439	CRACDL	343990	No significant
ENSG00000115183	37.07721440503925	-0.5367487489089219	0.24966473867118735	-2.149878079562645	0.03156485996297837	0.08469286979649894	TANC1	85461	No significant
ENSG00000115107	481.3918301772049	0.4328738272521608	0.27995877004102454	1.5462056330249214	0.12205491352889736	0.23056132388560327	STEAP3	55240	No significant
ENSG00000272902	25.791297682956884	0.28817491859408906	0.2772376854974324	1.0394507445011762	0.29859515436035955	0.4362206922510737	TBC1D8-AS1	100506286	No significant
ENSG00000114933	6378.785188223499	-0.1308676394504218	0.08467170868474813	-1.545588738945514	0.12220392256564423	0.23072940837781633	INO80D	54891	No significant
ENSG00000118246	1384.2298701868724	-0.22289502512132206	0.05801073715952385	-3.8423063735318954	1.2188355972163751e-4	0.0012142793665775445	FASTKD2	22868	No significant
ENSG00000079246	12104.285769231368	-0.2069517525196792	0.05880079410046386	-3.519540096109801	4.3229568773133403e-4	0.003194367982372066	XRCC5	7520	No significant
ENSG00000280721	22.481395384113416	0.6509622985379472	0.35752589485530883	1.820741680267362	0.06864613317248641	0.1513037440837172	LINC01943	101928173	No significant
ENSG00000229321	36.83013957000868	0.5768794613007098	0.3851347488332217	1.4978639633229278	0.13416859814845755	0.24700212040186575	NA	NA	No significant
ENSG00000115165	6686.734836362687	-0.2181030706976718	0.08412396165970873	-2.5926390815963263	0.00952426625367109	0.03420399806794628	CYTIP	9595	No significant
ENSG00000136560	2870.8800423636776	0.13759348694567256	0.09409294586825703	1.4623145834792144	0.14365502400996166	0.2598271861362716	TANK	10010	No significant
ENSG00000169629	178.63796194158246	0.7195726996287279	0.25828274453218975	2.7859882816873496	0.005336480083427761	0.02206080728828344	RGPD8	727851	up-regulated
ENSG00000064989	314.1477515808517	0.10210018084168081	0.19990414915009996	0.5107456812465553	0.6095291489974818	0.7257002626847837	CALCRL	10203	No significant
ENSG00000065413	14968.85162491399	-0.07762054256580514	0.06249725982112512	-1.241983133147993	0.21424278526828847	0.3448978269822337	ANKRD44	91526	No significant
ENSG00000279348	374.04964947263863	-0.5237501848922338	0.1732193109737727	-3.0236246868083625	0.002497660813286827	0.012300926871394072	NA	NA	No significant
ENSG00000187699	2960.6579720658033	0.9281305008466142	0.36389817619084514	2.5505225405687644	0.010756156839793349	0.03763903315789535	AKAP19	84281	up-regulated
ENSG00000115233	921.5633401065854	-0.1379730182875948	0.08352027474902267	-1.651970359319362	0.09854059341457731	0.19726125186965635	PSMD14	10213	No significant
ENSG00000130147	308.5396186086891	-0.4567789752009897	0.22215078822309198	-2.0561663492378677	0.0397664846454775	0.1010551370847918	SH3BP4	23677	No significant
ENSG00000144290	509.5352334979273	-1.6074199429727907	0.41254911453579735	-3.8963117028658973	9.766867563043651e-5	0.0010214418534906272	SLC4A10	57282	down-regulated
ENSG00000135916	2527.834077451491	-1.4649850969881653	0.22097570463184676	-6.629620660917822	3.365506327164696e-11	5.727242223547844e-9	ITM2C	81618	down-regulated
ENSG00000198586	6767.6165432192065	0.03659004442401637	0.10355959811726573	0.35332354595064797	0.7238458953144311	0.8131494490207876	TLK1	9874	No significant
ENSG00000288031	16.405291551666824	1.4439063111699668	0.5971795122481104	2.417876503723836	0.015611374166788474	0.049711990923739825	NA	NA	up-regulated
ENSG00000260804	579.376301227097	-0.5637237099871298	0.1858221416384336	-3.033673517142022	0.0024159573113879357	0.011979321005377012	LINC01963	150967	No significant
ENSG00000122085	1679.2146555673626	-0.020474981065253067	0.1645260716054263	-0.12444824619867588	0.9009603752781346	0.9378248980269103	MTERF4	130916	No significant
ENSG00000135898	224.12276313387034	-0.6022355603693552	0.27494023826439956	-2.1904235050171454	0.02849353689435432	0.0783672861578915	GPR55	9290	No significant
ENSG00000227252	34.893257439516915	-0.18791197600586915	0.25806499923546605	-0.7281575438845651	0.4665171518573338	0.5998028781453346	COPS8-DT	105373951	No significant
ENSG00000196950	2058.7316169162264	-0.1488348771192829	0.07549107027414405	-1.9715560605882594	0.04866030735778033	0.11701438707191297	SLC39A10	57181	No significant
ENSG00000003436	337.3586102862459	0.9217679711390514	0.3736302038293733	2.4670595730531404	0.01362276912844008	0.0449764357286302	TFPI	7035	up-regulated
ENSG00000226121	26.243058437087758	-0.630444059240294	0.24072417589769401	-2.6189478347543624	0.008820143412972405	0.03234975386955018	NA	NA	down-regulated
ENSG00000230385	45.93307638188847	0.9591937883611044	0.5107247642035547	1.878103149857851	0.06036705552607919	0.13770350719171212	NA	NA	No significant
ENSG00000176720	167.00075139042926	0.5413553659475892	0.41310279738138506	1.3104616317758766	0.19003971576730977	0.3173357548536886	BOK	666	No significant
ENSG00000136710	1559.5270225224167	-0.225690521526831	0.12638430155717167	-1.7857480616351453	0.07414005968756263	0.1598041030747169	VMA22	84317	No significant
ENSG00000115840	905.4771784094755	-0.19017708906118921	0.06399544498931473	-2.9717285205680333	0.0029612840443313674	0.014051268740942124	SLC25A12	8604	No significant
ENSG00000204253	65.1827171972412	-0.6107021435643606	0.18810420714322296	-3.246616079667855	0.001167858121888511	0.006830235956110049	NA	NA	down-regulated
ENSG00000136731	8092.178785420458	-0.06161563176581234	0.06790516143726252	-0.9073777377399939	0.3642070779121033	0.5035223647882925	UGGT1	56886	No significant
ENSG00000135617	235.26007626786762	-0.08970920037189695	0.14659677623423772	-0.611945246521358	0.5405739841864684	0.6657885323707387	PRADC1	84279	No significant
ENSG00000144476	214.79171668180376	-0.5348403060778513	0.17276725494673353	-3.0957272906995583	0.001963308377467782	0.010224040524545943	ACKR3	57007	No significant
[truncated: 15,529 more rows]

## Sheet: Table 2 - ORA down-regulated ge
ID	Description	GeneRatio	BgRatio	RichFactor	FoldEnrichment	zScore	pvalue	p.adjust	qvalue	geneID	Count	db	signal
GO:0016064	immunoglobulin mediated immune response	45/692	157/12161	0.286624	5.03705	12.5057	2.88373e-20	1.11687e-16	1.09126e-16	FCMR/CR2/IGKC/CD28/TRAF3IP2/CD40LG/CD27/IGHV3-23/IGHV4-34/IGHV3-21/IGHV3-15/IGHV1-24/IGHV3-33/IGHV3-30/IGHA1/IGHV1-18/IGHV3-13/IGHV3-11/IGHV3-43/IGHV3-48/IGHV3-49/IGHV5-51/IGHV3-53/IGHV4-59/IGHG1/IGHG3/IGHV1-3/IGHV4-4/IGHV2-5/IGHV3-7/IGHV4-61/IGHV3-64/IGHV1-69D/IGHV3-72/IGHV3-73/IGHV3-74/IGHA2/IGHE/IGHG4/IGHG2/CD19/FCER2/IGLL5/IGLC2/IGLC3	45	GO-BP	7.65647
GO:0019724	B cell mediated immunity	45/692	160/12161	0.28125	4.9426	12.3308	6.65473e-20	1.28869e-16	1.25915e-16	FCMR/CR2/IGKC/CD28/TRAF3IP2/CD40LG/CD27/IGHV3-23/IGHV4-34/IGHV3-21/IGHV3-15/IGHV1-24/IGHV3-33/IGHV3-30/IGHA1/IGHV1-18/IGHV3-13/IGHV3-11/IGHV3-43/IGHV3-48/IGHV3-49/IGHV5-51/IGHV3-53/IGHV4-59/IGHG1/IGHG3/IGHV1-3/IGHV4-4/IGHV2-5/IGHV3-7/IGHV4-61/IGHV3-64/IGHV1-69D/IGHV3-72/IGHV3-73/IGHV3-74/IGHA2/IGHE/IGHG4/IGHG2/CD19/FCER2/IGLL5/IGLC2/IGLC3	45	GO-BP	7.53989
hsa05340	Primary immunodeficiency	13/281	34/5875	0.382353	7.99403	9.16606	1.95744e-09	5.32424e-07	5.04814e-07	ICOS/CD8B2/CD8A/IL7R/CD40LG/CD3E/CD3D/BLNK/CD19/TNFRSF13B/CD79A/TNFRSF13C/LOC102723407	13	KEGG	7.03018
WP5218	Extrafollicular and follicular B cell activation by SARS CoV 2	19/293	65/6346	0.292308	6.33101	9.5042	4.23077e-11	1.76423e-08	1.62551e-08	FCRL5/CR2/ICOS/CXCR4/BTLA/BACH2/CD40LG/PAX5/CXCR5/MS4A1/ETS1/BLNK/FOXO1/GPR183/CD19/CCR7/CD22/EBI3/CD79A	19	WP	6.9704
R-HSA-156842	Eukaryotic Translation Elongation	19/337	89/8039	0.213483	5.09255	8.12069	3.14287e-09	2.81915e-06	2.63009e-06	RPS8/EEF1B2/RPL29/RPL39L/RPSA/RPS3A/RPL9/RPL39/RPS6/RPS3/RPS13/RPL21/RPL4/RPL13/RPS21/RPS28/RPL13A/RPS19/RPS5	19	REACT	5.31139
R-HSA-156902	Peptide chain elongation	18/337	86/8039	0.209302	4.99282	7.78666	1.14985e-08	3.43805e-06	3.20747e-06	RPS8/RPL29/RPL39L/RPSA/RPS3A/RPL9/RPL39/RPS6/RPS3/RPS13/RPL21/RPL4/RPL13/RPS21/RPS28/RPL13A/RPS19/RPS5	18	REACT	5.21765
R-HSA-192823	Viral mRNA Translation	18/337	86/8039	0.209302	4.99282	7.78666	1.14985e-08	3.43805e-06	3.20747e-06	RPS8/RPL29/RPL39L/RPSA/RPS3A/RPL9/RPL39/RPS6/RPS3/RPS13/RPL21/RPL4/RPL13/RPS21/RPS28/RPL13A/RPS19/RPS5	18	REACT	5.21765
R-HSA-9735869	SARS-CoV-1 modulates host translation machinery	10/337	35/8039	0.285714	6.8156	7.21211	1.05555e-06	6.31216e-05	5.88883e-05	RPS8/RPSA/RPS3A/RPS6/RPS3/RPS13/RPS21/RPS28/RPS19/RPS5	10	REACT	5.19713
R-HSA-2408557	Selenocysteine synthesis	18/337	90/8039	0.2	4.77092	7.52488	2.44937e-08	4.39417e-06	4.09947e-06	RPS8/RPL29/RPL39L/RPSA/RPS3A/RPL9/RPL39/RPS6/RPS3/RPS13/RPL21/RPL4/RPL13/RPS21/RPS28/RPL13A/RPS19/RPS5	18	REACT	5.04706
R-HSA-72764	Eukaryotic Translation Termination	18/337	90/8039	0.2	4.77092	7.52488	2.44937e-08	4.39417e-06	4.09947e-06	RPS8/RPL29/RPL39L/RPSA/RPS3A/RPL9/RPL39/RPS6/RPS3/RPS13/RPL21/RPL4/RPL13/RPS21/RPS28/RPL13A/RPS19/RPS5	18	REACT	5.04706
GO:0050853	B cell receptor signaling pathway	19/692	71/12161	0.267606	4.70282	7.6861	9.2069e-09	5.09404e-06	4.97726e-06	FCMR/IGKC/CTLA4/STAP1/MS4A1/BLNK/IGHA1/IGHG1/IGHG3/IGHM/IGHA2/IGHE/IGHG4/IGHG2/CD19/CD79B/CD22/CD79A/IGLC3	19	GO-BP	4.98046
R-HSA-975956	Nonsense Mediated Decay (NMD) independent of the Exon Junction Complex (EJC)	18/337	92/8039	0.195652	4.6672	7.39971	3.51553e-08	5.25571e-06	4.90323e-06	RPS8/RPL29/RPL39L/RPSA/RPS3A/RPL9/RPL39/RPS6/RPS3/RPS13/RPL21/RPL4/RPL13/RPS21/RPS28/RPL13A/RPS19/RPS5	18	REACT	4.95445
R-HSA-72689	Formation of a pool of free 40S subunits	18/337	98/8039	0.183673	4.38146	7.04476	9.78167e-08	1.09677e-05	1.02321e-05	RPS8/RPL29/RPL39L/RPSA/RPS3A/RPL9/RPL39/RPS6/RPS3/RPS13/RPL21/RPL4/RPL13/RPS21/RPS28/RPL13A/RPS19/RPS5	18	REACT	4.65276
R-HSA-9633012	Response of EIF2AK4 (GCN2) to amino acid deficiency	18/337	98/8039	0.183673	4.38146	7.04476	9.78167e-08	1.09677e-05	1.02321e-05	RPS8/RPL29/RPL39L/RPSA/RPS3A/RPL9/RPL39/RPS6/RPS3/RPS13/RPL21/RPL4/RPL13/RPS21/RPS28/RPL13A/RPS19/RPS5	18	REACT	4.65276
GO:0002460	adaptive immune response based on somatic recombination of immune receptors built from immunoglobulin superfamily domains	55/692	320/12161	0.171875	3.02048	8.99689	1.02377e-13	1.32168e-10	1.29138e-10	LY9/FCMR/SLAMF1/IL23R/RORC/CR2/IGKC/CD28/CD8A/LEF1/IL7R/IL6ST/BACH2/TRAF3IP2/CD40LG/CD27/IGHV3-23/IGHV4-34/IGHV3-21/IGHV3-15/IGHV1-24/IGHV3-33/IGHV3-30/IGHA1/IGHV1-18/IGHV3-13/IGHV3-11/IGHV3-43/IGHV3-48/IGHV3-49/IGHV5-51/IGHV3-53/IGHV4-59/IGHG1/IGHG3/IGHV1-3/IGHV4-4/IGHV2-5/IGHV3-7/IGHV4-61/IGHV3-64/IGHV1-69D/IGHV3-72/IGHV3-73/IGHV3-74/IGHA2/IGHE/IGHG4/IGHG2/CD19/FCER2/EBI3/IGLL5/IGLC2/IGLC3	55	GO-BP	4.62642
GO:0050851	antigen receptor-mediated signaling pathway	36/692	191/12161	0.188482	3.31232	7.91179	1.48507e-10	1.15033e-07	1.12396e-07	FCMR/ZNF683/IGKC/CD28/CTLA4/CD8A/TRAT1/STAP1/TNFRSF21/THEMIS/TRBC1/TRBC2/TRGC2/RPS3/CD3E/MS4A1/CD3D/CD3G/BLNK/PAWR/IGHA1/TRAC/IGHG1/IGHG3/IGHM/IGHA2/IGHE/IGHG4/IGHG2/CD19/CCR7/CD79B/CD22/CD79A/IGLC3/UBASH3A	36	GO-BP	4.48418
WP477	Cytoplasmic ribosomal proteins	17/293	85/6346	0.2	4.33174	6.80335	2.29211e-07	4.77904e-05	4.40326e-05	RPS8/RPL29/RPSA/RPS3A/RPL9/RPL39/RPS6/RPS3/RPS13/RPL21/RPL4/RPL13/RPS21/RPS28/RPL13A/RPS19/RPS5	17	WP	4.32619
R-HSA-156827	L13a-mediated translational silencing of Ceruloplasmin expression	18/337	108/8039	0.166667	3.97577	6.51229	4.51136e-07	4.24066e-05	3.95626e-05	RPS8/RPL29/RPL39L/RPSA/RPS3A/RPL9/RPL39/RPS6/RPS3/RPS13/RPL21/RPL4/RPL13/RPS21/RPS28/RPL13A/RPS19/RPS5	18	REACT	4.16474
R-HSA-1799339	SRP-dependent cotranslational protein targeting to membrane	18/337	109/8039	0.165138	3.93929	6.46259	5.20037e-07	4.24066e-05	3.95626e-05	RPS8/RPL29/RPL39L/RPSA/RPS3A/RPL9/RPL39/RPS6/RPS3/RPS13/RPL21/RPL4/RPL13/RPS21/RPS28/RPL13A/RPS19/RPS5	18	REACT	4.14464
R-HSA-72706	GTP hydrolysis and joining of the 60S ribosomal subunit	18/337	109/8039	0.165138	3.93929	6.46259	5.20037e-07	4.24066e-05	3.95626e-05	RPS8/RPL29/RPL39L/RPSA/RPS3A/RPL9/RPL39/RPS6/RPS3/RPS13/RPL21/RPL4/RPL13/RPS21/RPS28/RPL13A/RPS19/RPS5	18	REACT	4.14464
GO:0019731	antibacterial humoral response	11/692	34/12161	0.323529	5.68561	6.72026	1.60455e-06	0.000564948	0.000551996	IGKV3-20/JCHAIN/RPL39/IGHA1/IGHG1/IGHG3/IGHM/IGHA2/IGHE/IGHG4/IGHG2	11	GO-BP	4.13424
R-HSA-2408522	Selenoamino acid metabolism	18/337	110/8039	0.163636	3.90348	6.41347	5.98384e-07	4.47292e-05	4.17294e-05	RPS8/RPL29/RPL39L/RPSA/RPS3A/RPL9/RPL39/RPS6/RPS3/RPS13/RPL21/RPL4/RPL13/RPS21/RPS28/RPL13A/RPS19/RPS5	18	REACT	4.1144
R-HSA-927802	Nonsense-Mediated Decay (NMD)	18/337	112/8039	0.160714	3.83377	6.31695	7.88126e-07	5.04964e-05	4.71098e-05	RPS8/RPL29/RPL39L/RPSA/RPS3A/RPL9/RPL39/RPS6/RPS3/RPS13/RPL21/RPL4/RPL13/RPS21/RPS28/RPL13A/RPS19/RPS5	18	REACT	4.05208
R-HSA-975957	Nonsense Mediated Decay (NMD) enhanced by the Exon Junction Complex (EJC)	18/337	112/8039	0.160714	3.83377	6.31695	7.88126e-07	5.04964e-05	4.71098e-05	RPS8/RPL29/RPL39L/RPSA/RPS3A/RPL9/RPL39/RPS6/RPS3/RPS13/RPL21/RPL4/RPL13/RPS21/RPS28/RPL13A/RPS19/RPS5	18	REACT	4.05208
GO:0002449	lymphocyte mediated immunity	49/692	310/12161	0.158065	2.77778	7.78822	5.49356e-11	5.31914e-08	5.1972e-08	FCMR/SLAMF1/IL23R/CR2/IGKC/CD28/CD8A/IL7R/TRAF3IP2/CD40LG/CD27/IGHV3-23/IGHV4-34/IGHV3-21/IGHV3-15/IGHV1-24/IGHV3-33/IGHV3-30/IGHA1/IGHV1-18/IGHV3-13/IGHV3-11/IGHV3-43/IGHV3-48/IGHV3-49/IGHV5-51/IGHV3-53/IGHV4-59/IGHG1/IGHG3/IGHV1-3/IGHV4-4/IGHV2-5/IGHV3-7/IGHV4-61/IGHV3-64/IGHV1-69D/IGHV3-72/IGHV3-73/IGHV3-74/IGHA2/IGHE/IGHG4/IGHG2/CD19/FCER2/IGLL5/IGLC2/IGLC3	49	GO-BP	4.02032
hsa04672	Intestinal immune network for IgA production	10/281	38/5875	0.263158	5.50197	6.23962	7.66333e-06	0.000694808	0.000658777	ICOS/CD28/CXCR4/CCR9/HLA-DOA/CD40LG/TNFRSF17/TNFRSF13B/TNFRSF13C/LOC102723407	10	KEGG	4.01288
R-HSA-72613	Eukaryotic Translation Initiation	18/337	116/8039	0.155172	3.70158	6.1304	1.34005e-06	7.07074e-05	6.59653e-05	RPS8/RPL29/RPL39L/RPSA/RPS3A/RPL9/RPL39/RPS6/RPS3/RPS13/RPL21/RPL4/RPL13/RPS21/RPS28/RPL13A/RPS19/RPS5	18	REACT	3.91322
R-HSA-72737	Cap-dependent Translation Initiation	18/337	116/8039	0.155172	3.70158	6.1304	1.34005e-06	7.07074e-05	6.59653e-05	RPS8/RPL29/RPL39L/RPSA/RPS3A/RPL9/RPL39/RPS6/RPS3/RPS13/RPL21/RPL4/RPL13/RPS21/RPS28/RPL13A/RPS19/RPS5	18	REACT	3.91322
WP5489	Regulation of cytotoxic T cell responses by Malat1 miR 15 16 circuit	5/293	6346-10-01	0.5	10.8294	6.84355	4.22096e-05	0.00440035	0.00405434	CD28/CD3E/CD3D/CD3G/CD27	5	WP	3.87074
hsa04640	Hematopoietic cell lineage	16/281	83/5875	0.192771	4.03036	6.23128	1.39105e-06	0.000189183	0.000179372	CR2/CD8B2/ITGA6/CD8A/IL7R/CD24/HLA-DOA/CD5/CD3E/MS4A1/CD3D/CD3G/CD19/CD22/FCER2/LOC102723407	16	KEGG	3.87065
R-HSA-9754678	SARS-CoV-2 modulates host translation machinery	10/337	48/8039	0.208333	4.96971	5.76987	2.31138e-05	0.000829323	0.000773703	RPS8/RPSA/RPS3A/RPS6/RPS3/RPS13/RPS21/RPS28/RPS19/RPS5	10	REACT	3.80402
R-HSA-1538133	G0 and Early G1	7/337	26/8039	0.269231	6.42239	5.79252	7.05144e-05	0.00225898	0.00210748	CDC25A/CCNA2/E2F5/MYC/CDK1/TOP2A/MYBL2	7	REACT	3.74797
R-HSA-72695	Formation of the ternary complex, and subsequently, the 43S complex	10/337	50/8039	0.2	4.77092	5.59465	3.36866e-05	0.00116219	0.00108425	RPS8/RPSA/RPS3A/RPS6/RPS3/RPS13/RPS21/RPS28/RPS19/RPS5	10	REACT	3.63405
GO:0042100	B cell proliferation	17/692	81/12161	0.209877	3.68831	5.96273	2.35349e-06	0.00070116	0.000685086	CR2/CTLA4/LEF1/IL7R/MZB1/TNFRSF21/CD40LG/ATM/MS4A1/PAWR/GPR183/IGHE/CD19/TNFRSF13B/CD22/CD79A/TNFRSF13C	17	GO-BP	3.4004
R-HSA-168273	Influenza Viral RNA Transcription and Replication	18/337	132/8039	0.136364	3.2529	5.45896	8.86415e-06	0.000404288	0.000377174	RPS8/RPL29/RPL39L/RPSA/RPS3A/RPL9/RPL39/RPS6/RPS3/RPS13/RPL21/RPL4/RPL13/RPS21/RPS28/RPL13A/RPS19/RPS5	18	REACT	3.32162
GO:0002443	leukocyte mediated immunity	52/692	389/12161	0.133676	2.34918	6.64321	6.49785e-09	4.19436e-06	4.0982e-06	FCMR/SLAMF1/IL23R/CR2/IGKC/CD28/CD8A/DNASE1L3/STAP1/IL7R/TRAF3IP2/CD40LG/NLRP6/CD27/IGHV3-23/IGHV4-34/IGHV3-21/IGHV3-15/IGHV1-24/IGHV3-33/IGHV3-30/IGHA1/IGHV1-18/IGHV3-13/IGHV3-11/IGHV3-43/IGHV3-48/IGHV3-49/IGHV5-51/IGHV3-53/IGHV4-59/IGHG1/IGHG3/IGHV1-3/IGHV4-4/IGHV2-5/IGHV3-7/IGHV4-61/IGHV3-64/IGHV1-69D/IGHV3-72/IGHV3-73/IGHV3-74/IGHA2/IGHE/IGHG4/IGHG2/CD19/FCER2/IGLL5/IGLC2/IGLC3	52	GO-BP	3.26987
R-HSA-9010553	Regulation of expression of SLITs and ROBOs	19/337	145/8039	0.131034	3.12578	5.40306	9.01423e-06	0.000404288	0.000377174	RPS8/RPL29/RPL39L/ROBO1/RPSA/RPS3A/RPL9/RPL39/RPS6/RPS3/RPS13/RPL21/RPL4/RPL13/RPS21/RPS28/RPL13A/RPS19/RPS5	19	REACT	3.25405
R-HSA-9711097	Cellular response to starvation	19/337	149/8039	0.127517	3.04186	5.26221	1.34239e-05	0.000523534	0.000488423	RPS8/RPL29/RPL39L/RPSA/RPS3A/RPL9/ATP6V0E2/RPL39/RPS6/RPS3/RPS13/RPL21/RPL4/RPL13/RPS21/RPS28/RPL13A/RPS19/RPS5	19	REACT	3.15693
R-HSA-72649	Translation initiation complex formation	10/337	57/8039	0.175439	4.18502	5.04755	0.00010906	0.0032609	0.00304221	RPS8/RPSA/RPS3A/RPS6/RPS3/RPS13/RPS21/RPS28/RPS19/RPS5	10	REACT	3.11967
R-HSA-72702	Ribosomal scanning and start codon recognition	10/337	57/8039	0.175439	4.18502	5.04755	0.00010906	0.0032609	0.00304221	RPS8/RPSA/RPS3A/RPS6/RPS3/RPS13/RPS21/RPS28/RPS19/RPS5	10	REACT	3.11967
R-HSA-72662	Activation of the mRNA upon binding of the cap-binding complex and eIFs, and subsequent binding to 43S	10/337	58/8039	0.172414	4.11286	4.9766	0.00012696	0.00367366	0.00342728	RPS8/RPSA/RPS3A/RPS6/RPS3/RPS13/RPS21/RPS28/RPS19/RPS5	10	REACT	3.05888
GO:0006959	humoral immune response	24/692	145/12161	0.165517	2.90875	5.6795	2.06626e-06	0.000666884	0.000651595	FCMR/CR2/IGKV3-20/CD28/JCHAIN/TNFRSF21/TRAF3IP2/RPL39/POU2AF1/MS4A1/BLNK/GPR183/IGHA1/IGHG1/IGHG3/IGHM/IGHA2/IGHE/IGHG4/IGHG2/CCR7/FCER2/EBI3/RPS19	24	GO-BP	3.03648
R-HSA-376176	Signaling by ROBO receptors	21/337	181/8039	0.116022	2.76766	5.03117	2.07043e-05	0.000773825	0.000721928	RPS8/CXCR4/RPL29/RPL39L/ROBO1/PFN2/RPSA/RPS3A/RPL9/RPL39/RPS6/RPS3/RPS13/RPL21/RPL4/RPL13/RPS21/RPS28/RPL13A/RPS19/RPS5	21	REACT	2.92946
GO:0002768	immune response-regulating cell surface receptor signaling pathway	42/692	318/12161	0.132075	2.32105	5.86355	2.6986e-07	0.000118587	0.000115868	FCMR/ZNF683/CR2/IGKC/CD28/CTLA4/CD8A/BTLA/TRAT1/STAP1/CD24/TNFRSF21/GPLD1/THEMIS/TRBC1/TRBC2/TRGC2/RPS3/CD3E/MS4A1/CD3D/CD3G/BLNK/PAWR/IGHA1/TRAC/IGHG1/IGHG3/IGHM/IGHA2/IGHE/IGHG4/IGHG2/CD19/CCR7/CD79B/CD22/FCER2/LILRA4/CD79A/IGLC3/UBASH3A	42	GO-BP	2.91735
GO:0002429	immune response-activating cell surface receptor signaling pathway	39/692	290/12161	0.134483	2.36336	5.77195	4.5369e-07	0.000175714	0.000171686	FCMR/ZNF683/CR2/IGKC/CD28/CTLA4/CD8A/TRAT1/STAP1/TNFRSF21/GPLD1/THEMIS/TRBC1/TRBC2/TRGC2/RPS3/CD3E/MS4A1/CD3D/CD3G/BLNK/PAWR/IGHA1/TRAC/IGHG1/IGHG3/IGHM/IGHA2/IGHE/IGHG4/IGHG2/CD19/CCR7/CD79B/CD22/FCER2/CD79A/IGLC3/UBASH3A	39	GO-BP	2.90097
GO:0038145	macrophage colony-stimulating factor signaling pathway	9/692	31/12161	0.290323	5.10204	5.61704	3.85486e-05	0.00969002	0.00946787	EPHA2/EPHB1/STAP1/FLT4/MET/EPHA1/FLT1/LTK/AXL	9	GO-BP	2.88765
GO:0030098	lymphocyte differentiation	47/692	376/12161	0.125	2.19671	5.78997	2.7557e-07	0.000118587	0.000115868	PLA2G2D/LY9/ZNF683/SLAMF1/IL23R/RORC/CR2/ICOS/FZD7/CD28/CTLA4/CD8A/CCR9/LEF1/IL7R/CAMK4/IL6ST/TCF7/HLA-DOA/MYB/THEMIS/TRAF3IP2/ITM2A/CD40LG/PAX5/RPS6/CD3E/POU2AF1/ATM/MS4A1/CD3D/CD3G/BLNK/USP44/CD27/DTX1/GPR183/GPR18/IGHM/BCL11B/CD19/CCR7/CD79B/SOX12/AXL/PRDX2/CD79A	47	GO-BP	2.81714
R-HSA-71291	Metabolism of amino acids and derivatives	28/337	276/8039	0.101449	2.42003	5.0214	1.18514e-05	0.000506224	0.000472273	AGMAT/RPS8/PHGDH/RPL29/RPL39L/RPSA/RPS3A/RPL9/NAT8L/ALDH7A1/RPL39/PSAT1/GLDC/RPS6/RPS3/RPS13/ALDH18A1/RPL21/HYKK/RPL4/RPL13/PYCR1/RPS21/GAMT/RPS28/RPL13A/RPS19/RPS5	28	REACT	2.79077
WP5473	Cytokine cytokine receptor interaction	20/293	150/6346	0.133333	2.88783	5.14774	1.57657e-05	0.00219143	0.00201911	IFNLR1/IL23R/GDF7/EDAR/ACVR1C/CXCR4/ACVR2B/CXCR6/CCR9/XCR1/IL7R/IL6ST/TNFRSF21/CD40LG/CXCR5/CD27/TNFRSF17/CCR7/TNFRSF13B/TNFRSF13C	20	WP	2.76884
R-HSA-168255	Influenza Infection	18/337	152/8039	0.118421	2.82489	4.75104	6.16853e-05	0.00204932	0.00191188	RPS8/RPL29/RPL39L/RPSA/RPS3A/RPL9/RPL39/RPS6/RPS3/RPS13/RPL21/RPL4/RPL13/RPS21/RPS28/RPL13A/RPS19/RPS5	18	REACT	2.75495
GO:0006958	complement activation, classical pathway	8/692	26/12161	0.307692	5.40729	5.52581	6.59417e-05	0.0141885	0.0138632	CR2/IGHA1/IGHG1/IGHG3/IGHA2/IGHE/IGHG4/IGHG2	8	GO-BP	2.75466
GO:0002455	humoral immune response mediated by circulating immunoglobulin	10/692	39/12161	0.25641	4.50608	5.38671	4.70038e-05	0.0107086	0.0104631	FCMR/CR2/IGHA1/IGHG1/IGHG3/IGHA2/IGHE/IGHG4/IGHG2/FCER2	10	GO-BP	2.74173
R-HSA-422475	Axon guidance	38/337	420/8039	0.0904762	2.15827	5.10004	5.05211e-06	0.000251763	0.000234879	EPHA2/LAMC1/EFNA1/RPS8/COL5A2/COL6A3/CXCR4/SPTBN1/SCN3A/RPL29/RPL39L/EPHB1/ROBO1/PFN2/RPSA/RPS3A/RPL9/CD24/MET/EPHA1/NRCAM/RPL39/RPS6/RPS3/RPS13/ABLIM1/RPL21/RPL4/SEMA7A/RPL13/DOK4/MYH10/CDK5R1/RPS21/RPS28/RPL13A/RPS19/RPS5	38	REACT	2.69837
hsa04060	Cytokine-cytokine receptor interaction	21/281	164/5875	0.128049	2.67718	4.88206	3.01166e-05	0.00204793	0.00194173	IFNLR1/IL23R/GDF7/EDAR/ACVR1C/CXCR4/ACVR2B/CXCR6/CCR9/XCR1/IL7R/IL6ST/TNFRSF21/CD40LG/CXCR5/CD27/TNFRSF17/CCR7/TNFRSF13B/EBI3/TNFRSF13C	21	KEGG	2.68292
GO:0036323	vascular endothelial growth factor receptor-1 signaling pathway	8/692	27/12161	0.296296	5.20702	5.37541	8.90723e-05	0.0166329	0.0162516	EPHA2/EPHB1/FLT4/MET/EPHA1/FLT1/LTK/AXL	8	GO-BP	2.65198
WP5491	Transcriptional regulation of memory B cell differentiation	9/293	45/6346	0.2	4.33174	4.93443	0.000171935	0.0143394	0.0132119	ID3/SLAMF1/TLR10/MYC/POU2AF1/CD79B/SPIB/CD79A/TNFRSF13C	9	WP	2.58629
R-HSA-9675108	Nervous system development	38/337	437/8039	0.0869565	2.07431	4.83053	1.27473e-05	0.000519743	0.000484886	EPHA2/LAMC1/EFNA1/RPS8/COL5A2/COL6A3/CXCR4/SPTBN1/SCN3A/RPL29/RPL39L/EPHB1/ROBO1/PFN2/RPSA/RPS3A/RPL9/CD24/MET/EPHA1/NRCAM/RPL39/RPS6/RPS3/RPS13/ABLIM1/RPL21/RPL4/SEMA7A/RPL13/DOK4/MYH10/CDK5R1/RPS21/RPS28/RPL13A/RPS19/RPS5	38	REACT	2.54267
WP2839	Hair follicle development organogenesis stage 2 of 3	6/293	22/6346	0.272727	5.90692	5.07211	0.000366634	0.0254811	0.0234775	EDAR/LEF1/MYC/LRP5/CDH1/LAMA5	6	WP	2.51026
GO:0048012	hepatocyte growth factor receptor signaling pathway	9/692	35/12161	0.257143	4.51895	5.12089	0.000109981	0.0193616	0.0189178	EPHA2/STMN1/EPHB1/FLT4/MET/EPHA1/FLT1/LTK/AXL	9	GO-BP	2.48434
R-HSA-3000157	Laminin interactions	5/337	20/8039	0.25	5.96365	4.64883	0.00115725	0.0288349	0.0269011	LAMC1/HSPG2/ITGA6/LAMA5/COL18A1	5	REACT	2.44798
GO:0036006	cellular response to macrophage colony-stimulating factor stimulus	9/692	36/12161	0.25	4.39342	5.00848	0.000139324	0.0211892	0.0207034	EPHA2/EPHB1/STAP1/FLT4/MET/EPHA1/FLT1/LTK/AXL	9	GO-BP	2.42417
GO:0031295	T cell costimulation	10/692	43/12161	0.232558	4.08691	4.9808	0.00011529	0.0194138	0.0189687	ICOS/CD28/CD24/CAV1/CD40LG/CD5/CD3E/CCR7/TMIGD2/TNFRSF13C	10	GO-BP	2.41303
GO:0031547	brain-derived neurotrophic factor receptor signaling pathway	8/692	30/12161	0.266667	4.68632	4.96549	0.000201725	0.0244151	0.0238554	EPHA2/EPHB1/FLT4/MET/EPHA1/FLT1/LTK/AXL	8	GO-BP	2.39922
GO:0036215	response to stem cell factor	8/692	30/12161	0.266667	4.68632	4.96549	0.000201725	0.0244151	0.0238554	EPHA2/EPHB1/FLT4/MET/EPHA1/FLT1/LTK/AXL	8	GO-BP	2.39922
GO:0036216	cellular response to stem cell factor stimulus	8/692	30/12161	0.266667	4.68632	4.96549	0.000201725	0.0244151	0.0238554	EPHA2/EPHB1/FLT4/MET/EPHA1/FLT1/LTK/AXL	8	GO-BP	2.39922
GO:0038109	Kit signaling pathway	8/692	30/12161	0.266667	4.68632	4.96549	0.000201725	0.0244151	0.0238554	EPHA2/EPHB1/FLT4/MET/EPHA1/FLT1/LTK/AXL	8	GO-BP	2.39922
R-HSA-9692914	SARS-CoV-1-host interactions	12/337	92/8039	0.130435	3.11147	4.26054	0.000427627	0.0113077	0.0105494	RPS8/RCAN3/RPSA/RPS3A/CAV1/RPS6/RPS3/RPS13/RPS21/RPS28/RPS19/RPS5	12	REACT	2.39492
R-HSA-2500257	Resolution of Sister Chromatid Cohesion	14/337	116/8039	0.12069	2.879	4.26382	0.000330384	0.00926109	0.00863999	KIF2C/CDC20/BUB1/SGO1/MAD2L1/CENPH/ERCC6L/CDCA5/ZWINT/CDK1/CCNB2/BIRC5/SKA1/SPC24	14	REACT	2.38338
GO:0031294	lymphocyte costimulation	10/692	44/12161	0.227273	3.99402	4.88698	0.000141695	0.0211892	0.0207034	ICOS/CD28/CD24/CAV1/CD40LG/CD5/CD3E/CCR7/TMIGD2/TNFRSF13C	10	GO-BP	2.35908
GO:0036005	response to macrophage colony-stimulating factor	9/692	37/12161	0.243243	4.27468	4.90009	0.000174927	0.0244151	0.0238554	EPHA2/EPHB1/STAP1/FLT4/MET/EPHA1/FLT1/LTK/AXL	9	GO-BP	2.34151
R-HSA-9913351	Formation of the dystrophin-glycoprotein complex (DGC)	5/337	21/8039	0.238095	5.67967	4.49137	0.00146735	0.0343295	0.0320272	LAMC1/HSPG2/SSPN/LAMA5/SNTA1	5	REACT	2.32836
GO:0038063	collagen-activated tyrosine kinase receptor signaling pathway	8/692	31/12161	0.258065	4.53515	4.84078	0.000258483	0.0294442	0.0287692	EPHA2/EPHB1/FLT4/MET/EPHA1/FLT1/LTK/AXL	8	GO-BP	2.2892
hsa04514	Cell adhesion molecule (CAM) interaction	14/281	102/5875	0.137255	2.86965	4.26893	0.000315372	0.0142969	0.0135555	ICOS/CD8B2/ITGA6/CD28/CTLA4/CD8A/HLA-DOA/NRCAM/CD40LG/CD6/SLITRK5/CDH1/CD22/PTPRS	14	KEGG	2.2458
GO:0035790	platelet-derived growth factor receptor-alpha signaling pathway	8/692	32/12161	0.25	4.39342	4.72126	0.00032766	0.0317257	0.0309984	EPHA2/EPHB1/FLT4/MET/EPHA1/FLT1/LTK/AXL	8	GO-BP	2.23487
GO:1903131	mononuclear cell differentiation	49/692	452/12161	0.108407	1.90511	4.81692	9.68644e-06	0.00267968	0.00261825	PLA2G2D/LY9/ZNF683/SLAMF1/IL23R/RORC/CR2/ICOS/FZD7/CD28/CTLA4/CD8A/CCR9/LEF1/IL7R/CAMK4/IL6ST/TCF7/HLA-DOA/MYB/THEMIS/TRAF3IP2/ITM2A/CD40LG/MYC/PAX5/RPS6/CD3E/POU2AF1/ATM/MS4A1/CD3D/CD3G/BLNK/USP44/CD27/DTX1/GPR183/GPR18/IGHM/IGHE/BCL11B/CD19/CCR7/CD79B/SOX12/AXL/PRDX2/CD79A	49	GO-BP	2.18886
R-HSA-6791226	Major pathway of rRNA processing in the nucleolus and cytosol	18/337	177/8039	0.101695	2.42589	4.0123	0.00042861	0.0113077	0.0105494	RPS8/RPL29/RPL39L/RPSA/RPS3A/RPL9/RPL39/RPS6/RPS3/RPS13/RPL21/RPL4/RPL13/RPS21/RPS28/RPL13A/RPS19/RPS5	18	REACT	2.15999
GO:0007094	mitotic spindle assembly checkpoint signaling	10/692	48/12161	0.208333	3.66119	4.53761	0.000303939	0.0310122	0.0303012	CDC20/BUB1/MAD2L1/ATM/ZWINT/USP44/BIRC5/HASPIN/SKA1/SPC24	10	GO-BP	2.13662
GO:0071173	spindle assembly checkpoint signaling	10/692	48/12161	0.208333	3.66119	4.53761	0.000303939	0.0310122	0.0303012	CDC20/BUB1/MAD2L1/ATM/ZWINT/USP44/BIRC5/HASPIN/SKA1/SPC24	10	GO-BP	2.13662
GO:0071174	mitotic spindle checkpoint signaling	10/692	48/12161	0.208333	3.66119	4.53761	0.000303939	0.0310122	0.0303012	CDC20/BUB1/MAD2L1/ATM/ZWINT/USP44/BIRC5/HASPIN/SKA1/SPC24	10	GO-BP	2.13662
hsa03010	Ribosome	19/281	163/5875	0.116564	2.43707	4.17	0.000256194	0.0139369	0.0132142	RPS8/RPL29/RPL39L/RPSA/RPS3A/RPL9/MRPS17/RPL39/RPS6/RPS3/RPS13/RPL21/RPL4/RPL13/RPS21/RPS28/RPL13A/RPS19/RPS5	19	KEGG	2.1071
GO:0033047	regulation of mitotic sister chromatid segregation	11/692	57/12161	0.192982	3.39142	4.44514	0.000312284	0.0310122	0.0303012	CDC20/BUB1/MAD2L1/ATM/ZWINT/CDK1/USP44/BIRC5/HASPIN/SKA1/SPC24	11	GO-BP	2.08815
GO:0031577	spindle checkpoint signaling	10/692	49/12161	0.204082	3.58647	4.4561	0.000362716	0.0342634	0.0334779	CDC20/BUB1/MAD2L1/ATM/ZWINT/USP44/BIRC5/HASPIN/SKA1/SPC24	10	GO-BP	2.08043
GO:0038065	collagen-activated signaling pathway	8/692	34/12161	0.235294	4.13499	4.4963	0.000511281	0.041254	0.0403082	EPHA2/EPHB1/FLT4/MET/EPHA1/FLT1/LTK/AXL	8	GO-BP	2.07447
GO:0033046	negative regulation of sister chromatid segregation	10/692	50/12161	0.2	3.51474	4.37668	0.000430665	0.0370659	0.0362162	CDC20/BUB1/MAD2L1/ATM/ZWINT/USP44/BIRC5/HASPIN/SKA1/SPC24	10	GO-BP	2.03393
GO:0033048	negative regulation of mitotic sister chromatid segregation	10/692	50/12161	0.2	3.51474	4.37668	0.000430665	0.0370659	0.0362162	CDC20/BUB1/MAD2L1/ATM/ZWINT/USP44/BIRC5/HASPIN/SKA1/SPC24	10	GO-BP	2.03393
GO:0045841	negative regulation of mitotic metaphase/anaphase transition	10/692	50/12161	0.2	3.51474	4.37668	0.000430665	0.0370659	0.0362162	CDC20/BUB1/MAD2L1/ATM/ZWINT/USP44/BIRC5/HASPIN/SKA1/SPC24	10	GO-BP	2.03393
GO:2000816	negative regulation of mitotic sister chromatid separation	10/692	50/12161	0.2	3.51474	4.37668	0.000430665	0.0370659	0.0362162	CDC20/BUB1/MAD2L1/ATM/ZWINT/USP44/BIRC5/HASPIN/SKA1/SPC24	10	GO-BP	2.03393
hsa05171	Coronavirus disease - COVID-19	20/281	183/5875	0.10929	2.28497	3.95772	0.00041978	0.0163115	0.0154656	RPS8/RPL29/RPL39L/RPSA/RPS3A/RPL9/IL6ST/RPL39/RPS6/RPS3/RPS13/RPL21/RPL4/RPL13/RPS21/RPS28/RPL13A/RPS19/RPS5/LOC102723407	20	KEGG	2.00586
WP5289	Axon guidance	9/293	54/6346	0.166667	3.60978	4.23713	0.000716046	0.0426559	0.0393018	EPHA2/EFNA1/GDF7/CXCR4/EPHB1/ROBO1/MET/FZD3/SEMA7A	9	WP	1.98621
GO:1902100	negative regulation of metaphase/anaphase transition of cell cycle	10/692	51/12161	0.196078	3.44582	4.29927	0.000508863	0.041254	0.0403082	CDC20/BUB1/MAD2L1/ATM/ZWINT/USP44/BIRC5/HASPIN/SKA1/SPC24	10	GO-BP	1.97537
GO:1905819	negative regulation of chromosome separation	10/692	51/12161	0.196078	3.44582	4.29927	0.000508863	0.041254	0.0403082	CDC20/BUB1/MAD2L1/ATM/ZWINT/USP44/BIRC5/HASPIN/SKA1/SPC24	10	GO-BP	1.97537
GO:0051985	negative regulation of chromosome segregation	10/692	52/12161	0.192308	3.37956	4.22378	0.00059847	0.0437335	0.0427309	CDC20/BUB1/MAD2L1/ATM/ZWINT/USP44/BIRC5/HASPIN/SKA1/SPC24	10	GO-BP	1.93868
R-HSA-8868773	rRNA processing in the nucleus and cytosol	18/337	187/8039	0.0962567	2.29616	3.75127	0.000826876	0.0211917	0.0197704	RPS8/RPL29/RPL39L/RPSA/RPS3A/RPL9/RPL39/RPS6/RPS3/RPS13/RPL21/RPL4/RPL13/RPS21/RPS28/RPL13A/RPS19/RPS5	18	REACT	1.93622
R-HSA-141424	Amplification of signal from the kinetochores	11/337	92/8039	0.119565	2.85218	3.73734	0.00153086	0.0343295	0.0320272	KIF2C/CDC20/BUB1/SGO1/MAD2L1/CENPH/ERCC6L/ZWINT/BIRC5/SKA1/SPC24	11	REACT	1.93515
R-HSA-141444	Amplification of signal from unattached kinetochores via a MAD2 inhibitory signal	11/337	92/8039	0.119565	2.85218	3.73734	0.00153086	0.0343295	0.0320272	KIF2C/CDC20/BUB1/SGO1/MAD2L1/CENPH/ERCC6L/ZWINT/BIRC5/SKA1/SPC24	11	REACT	1.93515
GO:0046651	lymphocyte proliferation	30/692	250/12161	0.12	2.10884	4.35134	8.61666e-05	0.0166329	0.0162516	PLA2G2D/SLAMF1/IL23R/CR2/CD28/CTLA4/LEF1/IL7R/MZB1/IL6ST/CD24/TNFRSF21/CD40LG/RPS6/RPS3/CD6/CD3E/ATM/MS4A1/PAWR/GPR183/IGHE/CD19/TNFRSF13B/CD22/PRDX2/EBI3/TMIGD2/CD79A/TNFRSF13C	30	GO-BP	1.92995
GO:0007156	homophilic cell adhesion via plasma membrane adhesion molecules	11/692	61/12161	0.180328	3.16903	4.17152	0.000575262	0.0436861	0.0426846	AMIGO1/ROBO1/PCDHGC3/PTK7/SDK1/TRO/KIRREL3/DCHS1/PCDH9/CDH1/SDK2	11	GO-BP	1.90289
GO:0010965	regulation of mitotic sister chromatid separation	11/692	61/12161	0.180328	3.16903	4.17152	0.000575262	0.0436861	0.0426846	CDC20/BUB1/MAD2L1/ATM/ZWINT/USP44/DLGAP5/BIRC5/HASPIN/SKA1/SPC24	11	GO-BP	1.90289
GO:0009617	response to bacterium	50/692	490/12161	0.102041	1.79323	4.40253	4.00311e-05	0.00969002	0.00946787	EPHA2/IL23R/IGKV3-20/OCIAD2/STAP1/JCHAIN/TLR10/IL7R/CD24/CAV1/RPL39/CD6/NLRP6/MS4A1/IGHA1/TRAC/TRAV1-1/TRAV1-2/TRAV4/TRAV5/TRAV6/TRAV10/TRAV13-1/TRAV13-2/TRAV17/TRAV20/TRAV21/TRAV24/TRAV25/TRAV26-1/TRAV27/TRAV30/TRAV26-2/TRAV35/TRAV36DV7/IGHG1/IGHG3/IGHM/IGHA2/IGHE/IGHG4/IGHG2/CDH1/CCR7/MACROD2/AXL/RPL13A/PRDX2/RPS19/NLRP7	50	GO-BP	1.89707
GO:0030217	T cell differentiation	33/692	287/12161	0.114983	2.02067	4.29818	9.01863e-05	0.0166329	0.0162516	PLA2G2D/LY9/ZNF683/IL23R/RORC/ICOS/FZD7/CD28/CTLA4/CD8A/CCR9/LEF1/IL7R/CAMK4/IL6ST/TCF7/HLA-DOA/MYB/THEMIS/TRAF3IP2/RPS6/CD3E/CD3D/CD3G/USP44/CD27/DTX1/GPR183/GPR18/BCL11B/CCR7/SOX12/PRDX2	33	GO-BP	1.89217
GO:0019730	antimicrobial humoral response	12/692	70/12161	0.171429	3.01263	4.14801	0.000530371	0.041921	0.0409599	IGKV3-20/JCHAIN/RPL39/IGHA1/IGHG1/IGHG3/IGHM/IGHA2/IGHE/IGHG4/IGHG2/RPS19	12	GO-BP	1.89062
R-HSA-1474228	Degradation of the extracellular matrix	9/337	69/8039	0.130435	3.11147	3.68441	0.00220744	0.0482946	0.0450557	LAMC1/HSPG2/CAPN14/COL5A2/COL6A3/CDH1/LAMA5/MMP11/COL18A1	9	REACT	1.84978
GO:0032943	mononuclear cell proliferation	30/692	257/12161	0.116732	2.0514	4.18453	0.000142246	0.0211892	0.0207034	PLA2G2D/SLAMF1/IL23R/CR2/CD28/CTLA4/LEF1/IL7R/MZB1/IL6ST/CD24/TNFRSF21/CD40LG/RPS6/RPS3/CD6/CD3E/ATM/MS4A1/PAWR/GPR183/IGHE/CD19/TNFRSF13B/CD22/PRDX2/EBI3/TMIGD2/CD79A/TNFRSF13C	30	GO-BP	1.84352
GO:0007088	regulation of mitotic nuclear division	15/692	102/12161	0.147059	2.58437	3.94691	0.000624645	0.0444258	0.0434073	CDC20/BUB1/CD28/MAD2L1/CDCA2/ATM/LRP5/ZWINT/USP44/DLGAP5/BIRC5/HASPIN/SKA1/SPC24/PDXP	15	GO-BP	1.77559
R-HSA-72312	rRNA processing	18/337	196/8039	0.0918367	2.19073	3.5301	0.00142331	0.0343295	0.0320272	RPS8/RPL29/RPL39L/RPSA/RPS3A/RPL9/RPL39/RPS6/RPS3/RPS13/RPL21/RPL4/RPL13/RPS21/RPS28/RPL13A/RPS19/RPS5	18	REACT	1.75535
GO:0042113	B cell activation	28/692	241/12161	0.116183	2.04176	4.01231	0.000253993	0.0294442	0.0287692	FCRL5/CR2/CD28/CTLA4/LEF1/IL7R/MZB1/TNFRSF21/TRAF3IP2/ITM2A/CD40LG/PAX5/POU2AF1/ATM/CXCR5/MS4A1/BLNK/PAWR/CD27/GPR183/IGHM/IGHE/CD19/TNFRSF13B/CD79B/CD22/CD79A/TNFRSF13C	28	GO-BP	1.74987
GO:0050808	synapse organization	37/692	350/12161	0.105714	1.85779	3.99972	0.000199062	0.0244151	0.0238554	RIMS3/EFNA1/KIF2C/AMIGO1/CDC20/ADD2/LRRN1/EPHB1/PFN2/SLC7A11/HOMER1/SYNPO/PCDHGC3/DBN1/PTK7/LRRN3/SDK1/NRCAM/CNKSR2/RAB39B/KIRREL3/DIXDC1/SPOCK2/ASIC1/SLITRK5/LGMN/SEMA7A/CDH1/SDK2/CDK5R1/LAMA5/LZTS3/SNTA1/SHANK1/LRFN3/PTPRS/PDXP	37	GO-BP	1.72639
GO:0050852	T cell receptor signaling pathway	18/692	135/12161	0.133333	2.34316	3.8547	0.000630886	0.0444258	0.0434073	ZNF683/CD28/CTLA4/CD8A/TRAT1/TNFRSF21/THEMIS/TRBC1/TRBC2/TRGC2/RPS3/CD3E/CD3D/CD3G/PAWR/TRAC/CCR7/UBASH3A	18	GO-BP	1.71494
GO:0002757	immune response-activating signaling pathway	45/692	464/12161	0.0969828	1.70435	3.79984	0.000309171	0.0310122	0.0303012	FCMR/ZNF683/CR2/RNF144A/IGKC/CD28/CTLA4/CD8A/TRAT1/STAP1/TLR10/TNFRSF21/GPLD1/THEMIS/CAV1/TRBC1/TRBC2/TRGC2/RPS3/NLRP6/CD3E/MS4A1/CD3D/CD3G/BLNK/PAWR/IGHA1/TRAC/IGHG1/IGHG3/IGHM/IGHA2/IGHE/IGHG4/IGHG2/CD19/CCR7/CD79B/CD22/FCER2/LILRA4/CD79A/PTPRS/IGLC3/UBASH3A	45	GO-BP	1.60044
GO:0070661	leukocyte proliferation	30/692	279/12161	0.107527	1.88965	3.69259	0.000588284	0.0437335	0.0427309	PLA2G2D/SLAMF1/IL23R/CR2/CD28/CTLA4/LEF1/IL7R/MZB1/IL6ST/CD24/TNFRSF21/CD40LG/RPS6/RPS3/CD6/CD3E/ATM/MS4A1/PAWR/GPR183/IGHE/CD19/TNFRSF13B/CD22/PRDX2/EBI3/TMIGD2/CD79A/TNFRSF13C	30	GO-BP	1.58111

## Sheet: Table 3 - ORA up-regulated gene
ID	Description	GeneRatio	BgRatio	RichFactor	FoldEnrichment	zScore	pvalue	p.adjust	qvalue	geneID	Count	db	signal
R-HSA-198933	Immunoregulatory interactions between a Lymphoid and a non-Lymphoid cell	18/394	109/8039	0.165138	3.36939	5.65389	4.91932e-06	0.00456021	0.00442739	FCGR1A/SH2D1B/FCGR3A/TREM1/NPDC1/KLRK1/KLRF1/CD300E/SIGLEC1/LILRB2/CD33/LILRB1/KIR2DL3/KIR2DL1/KIR3DL1/NCR1/PVR/ICAM5	18	REACT	2.76261
R-HSA-75892	Platelet Adhesion to exposed collagen	6/394	13/8039	0.461538	9.41702	6.89468	1.7071e-05	0.00791239	0.00768194	FCER1G/ITGA10/ITGA1/ITGA2/GP1BA/GP6	6	REACT	3.43644
R-HSA-913531	Interferon Signaling	27/394	237/8039	0.113924	2.32446	4.69831	3.42242e-05	0.0105753	0.0102673	TRIM17/IFI44L/IFI44/FCGR1A/TRIM46/FANCL/IRF1/TUBB4B/RIGI/NCAM1/IFITM3/IFITM2/IFIT1/IFIT3/IFIT2/OAS3/TUBA1A/HSPA2/IRF9/MT2A/FANCA/XAF1/SOCS3/MAPT/EIF4A1/IFI30/TUBA8	27	REACT	2.13594
R-HSA-112316	Neuronal System	24/394	215/8039	0.111628	2.27761	4.31057	0.000128794	0.0298481	0.0289787	PPFIA4/KCNMB1/GABRR2/SLC22A1/GABBR1/STX1A/KCND1/NEFL/GRIN3A/TUBB4B/KCNK7/TUBA1A/LIN7A/PRKAG1/ADCY4/KCNAB3/TSPOAP1/MAPT/CACNB1/KCNJ14/HOMER3/PRKCG/KCNC3/TUBA8	24	REACT	1.82689
R-HSA-109582	Hemostasis	40/394	462/8039	0.0865801	1.76654	3.85249	0.000281234	0.0444222	0.0431284	TGFB2/FCER1G/ECM1/ITGA10/CDC42/TFPI/P2RY12/GATA2/ITIH4/ITGA1/ITGA2/KCNMB1/IRF1/TREM1/VEGFA/SERPINE1/TIMP1/GATA1/KIFC2/TUBB4B/PDE2A/SERPING1/RAPGEF3/PDE1B/P2RX7/NFE2/TUBA1A/CLEC1B/SERPINA1/KLC1/ATP2A1/P2RX1/PIK3R6/GP1BA/RAB27B/CEACAM1/PRKCG/GP6/STXBP2/TUBA8	40	REACT	1.53197
R-HSA-390522	Striated Muscle Contraction	6/394	20/8039	0.3	6.12107	5.20533	0.000287523	0.0444222	0.0431284	TMOD4/TPM2/MYBPC3/MYH3/TNNC2/TNNT1	6	REACT	2.21534
GO:0007188	adenylate cyclase-modulating G protein-coupled receptor signaling pathway	23/655	136/12161	0.169118	3.13991	5.98752	8.97754e-07	0.00378224	0.00354282	LPAR3/ADGRB2/RAMP1/MARCO/ADGRF3/P2RY12/GRM2/CXCL11/AKAP12/GABBR1/ADGRB1/PDE2A/CHRM4/FFAR4/RAPGEF3/ADCY4/ADGRG3/MC1R/HRH4/GIPR/ADM5/INSL3/LPAR2	23	GO-BP	2.73478
GO:0001906	cell killing	24/655	167/12161	0.143713	2.66823	5.17913	9.99457e-06	0.0175639	0.0164521	FCGR1A/FCGR3A/FCGR1BP/SLC22A13/CXCL11/TREM1/AGER/C8G/TUBB4B/SPI1/KLRK1/P2RX7/KLRC3/KLRC4/PIK3R6/GSDMB/LGALS9/CEACAM1/LILRB1/KIR3DL1/NCR1/STXBP2/HAMP/PVR	24	GO-BP	2.11762
GO:0001909	leukocyte mediated cytotoxicity	20/655	127/12161	0.15748	2.92384	5.19986	1.39005e-05	0.0175639	0.0164521	FCGR1A/FCGR3A/FCGR1BP/SLC22A13/TREM1/AGER/TUBB4B/SPI1/KLRK1/P2RX7/KLRC3/KLRC4/PIK3R6/LGALS9/CEACAM1/LILRB1/KIR3DL1/NCR1/STXBP2/PVR	20	GO-BP	2.19372
GO:0000395	mRNA 5'-splice site recognition	6/655	12/12161	0.5	9.28321	6.84927	1.66759e-05	0.0175639	0.0164521	RNVU1-7/RNVU1-15/RNVU1-4/RNVU1-8/RNVU1-3/RNU4ATAC	6	GO-BP	2.95247
GO:0048873	homeostasis of number of cells within a tissue	9/655	31/12161	0.290323	5.39025	5.83935	2.49547e-05	0.0186799	0.0174975	CSF1/IL20RB/GATA2/NFKBIZ/VEGFA/GATA1/P2RX7/TUBA1A/RAC3	9	GO-BP	2.61775
GO:0002274	myeloid leukocyte activation	26/655	200/12161	0.13	2.41363	4.80943	2.66032e-05	0.0186799	0.0174975	CSF1/BATF3/FCER1G/S100A13/FCGR3A/SLC11A1/GATA2/IL15/IL31RA/AIF1/AGER/TNF/GATA1/NR4A3/BATF2/SPI1/TSPAN32/CLEC12A/WNK4/MILR1/LGALS9/MAPT/LDLR/CD33/STXBP2/HAMP	26	GO-BP	2.01449
GO:0002443	leukocyte mediated immunity	40/655	389/12161	0.102828	1.90914	4.34817	6.17926e-05	0.0371903	0.0348362	TNFSF4/FCER1G/FCGR1A/S100A13/C1QC/C1QB/SH2D1B/FCGR3A/FCGR1BP/SLC22A13/IL20RB/GATA2/NFKBIZ/TREM1/AGER/TNF/C4A/C2/GATA1/C8G/TUBB4B/RIGI/NR4A3/CARD9/SPI1/SERPING1/TCIRG1/KLRK1/P2RX7/KLRC3/KLRC4/PIK3R6/MILR1/LGALS9/CEACAM1/LILRB1/KIR3DL1/NCR1/STXBP2/PVR	40	GO-BP	1.63491
GO:1900745	positive regulation of p38MAPK cascade	7/655	21/12161	0.333333	6.1888	5.67797	7.62305e-05	0.0401449	0.0376037	GADD45A/AGER/VEGFA/GADD45G/SPI1/DSC2/GADD45B	7	GO-BP	2.27862
GO:0002765	immune response-inhibiting signal transduction	5/655	10/12161	0.5	9.28321	6.25198	8.96909e-05	0.0419853	0.0393276	IL20RB/LILRB2/CD33/LILRB1/KIR2DL1	5	GO-BP	2.39811
hsa04080	Neuroactive ligand-receptor interaction	20/353	116/5875	0.172414	2.86949	5.14145	1.50247e-05	0.0044473	0.00417528	LPAR3/PAQR6/THRB/GRM2/GABRR2/GABBR1/GNRH1/GRIN3A/CHRNA10/CHRM4/P2RX7/AVPR1A/LTB4R2/MC1R/P2RX1/HRH4/GNRH2/GIPR/INSL3/LPAR2	20	KEGG	2.58504
hsa03040	Spliceosome	22/353	162/5875	0.135802	2.26017	4.11207	0.000241454	0.0357352	0.0335494	RNVU1-7/RNU5F-1/RNU5D-1/RNU1-2/HSPA6/RNVU1-18/RNU1-1/RNVU1-15/RNVU1-4/RNVU1-8/RNVU1-27/RNVU1-31/RNVU1-3/LOC124904613/RNU2-63P/DDX39B/RNU5B-1/RNU5A-1/LOC124904138/RNU6-2/SNRNP70/RNU6-9/LOC124904613	22	KEGG	1.76433
WP3937	Microglia pathogen phagocytosis pathway	9/358	38/6346	0.236842	4.19832	4.83487	0.000198046	0.0355686	0.0340044	FCER1G/FCGR1A/C1QC/C1QB/TREM1/NCF1/ARPC1B/PIK3R6/RAC3	9	WP	2.15435
WP3896	Dengue 2 interactions with complement and coagulation cascades	8/358	31/6346	0.258065	4.57452	4.87785	0.00023775	0.0355686	0.0340044	C1QC/C1QB/TFPI/C2/SERPINE1/C8G/SERPING1/SERPINA1	8	WP	2.20079
WP558	Complement and coagulation cascades	8/358	31/6346	0.258065	4.57452	4.87785	0.00023775	0.0355686	0.0340044	C1QC/C1QB/TFPI/C2/SERPINE1/C8G/SERPING1/SERPINA1	8	WP	2.20079
WP545	Complement activation	5/358	6346-12-01	0.416667	7.38594	5.41368	0.000316448	0.0355686	0.0340044	C1QC/C1QB/C4A/C2/C8G	5	WP	2.42261
WP5092	Interactions of natural killer cells in pancreatic cancer	7/358	25/6346	0.28	4.96335	4.85463	0.000340044	0.0355686	0.0340044	FCGR3A/GATA2/TNF/KLRK1/CCL2/NCR1/PVR	7	WP	2.24306

## Sheet: Table 4 - ORA down-regulated AT
ID	Description	GeneRatio	BgRatio	RichFactor	FoldEnrichment	zScore	pvalue	p.adjust	qvalue	geneID	Count	db	signal
GO:0042100	B cell proliferation	17/692	81/12161	0.209877	3.68831	5.96273	2.35349e-06	0.00070116	0.000685086	CR2/CTLA4/LEF1/IL7R/MZB1/TNFRSF21/CD40LG/ATM/MS4A1/PAWR/GPR183/IGHE/CD19/TNFRSF13B/CD22/CD79A/TNFRSF13C	17	GO-BP	3.4004
GO:0030098	lymphocyte differentiation	47/692	376/12161	0.125	2.19671	5.78997	2.7557e-07	0.000118587	0.000115868	PLA2G2D/LY9/ZNF683/SLAMF1/IL23R/RORC/CR2/ICOS/FZD7/CD28/CTLA4/CD8A/CCR9/LEF1/IL7R/CAMK4/IL6ST/TCF7/HLA-DOA/MYB/THEMIS/TRAF3IP2/ITM2A/CD40LG/PAX5/RPS6/CD3E/POU2AF1/ATM/MS4A1/CD3D/CD3G/BLNK/USP44/CD27/DTX1/GPR183/GPR18/IGHM/BCL11B/CD19/CCR7/CD79B/SOX12/AXL/PRDX2/CD79A	47	GO-BP	2.81714
GO:1903131	mononuclear cell differentiation	49/692	452/12161	0.108407	1.90511	4.81692	9.68644e-06	0.00267968	0.00261825	PLA2G2D/LY9/ZNF683/SLAMF1/IL23R/RORC/CR2/ICOS/FZD7/CD28/CTLA4/CD8A/CCR9/LEF1/IL7R/CAMK4/IL6ST/TCF7/HLA-DOA/MYB/THEMIS/TRAF3IP2/ITM2A/CD40LG/MYC/PAX5/RPS6/CD3E/POU2AF1/ATM/MS4A1/CD3D/CD3G/BLNK/USP44/CD27/DTX1/GPR183/GPR18/IGHM/IGHE/BCL11B/CD19/CCR7/CD79B/SOX12/AXL/PRDX2/CD79A	49	GO-BP	2.18886
GO:0007094	mitotic spindle assembly checkpoint signaling	10/692	48/12161	0.208333	3.66119	4.53761	0.000303939	0.0310122	0.0303012	CDC20/BUB1/MAD2L1/ATM/ZWINT/USP44/BIRC5/HASPIN/SKA1/SPC24	10	GO-BP	2.13662
GO:0071173	spindle assembly checkpoint signaling	10/692	48/12161	0.208333	3.66119	4.53761	0.000303939	0.0310122	0.0303012	CDC20/BUB1/MAD2L1/ATM/ZWINT/USP44/BIRC5/HASPIN/SKA1/SPC24	10	GO-BP	2.13662
GO:0071174	mitotic spindle checkpoint signaling	10/692	48/12161	0.208333	3.66119	4.53761	0.000303939	0.0310122	0.0303012	CDC20/BUB1/MAD2L1/ATM/ZWINT/USP44/BIRC5/HASPIN/SKA1/SPC24	10	GO-BP	2.13662
GO:0033047	regulation of mitotic sister chromatid segregation	11/692	57/12161	0.192982	3.39142	4.44514	0.000312284	0.0310122	0.0303012	CDC20/BUB1/MAD2L1/ATM/ZWINT/CDK1/USP44/BIRC5/HASPIN/SKA1/SPC24	11	GO-BP	2.08815
GO:0031577	spindle checkpoint signaling	10/692	49/12161	0.204082	3.58647	4.4561	0.000362716	0.0342634	0.0334779	CDC20/BUB1/MAD2L1/ATM/ZWINT/USP44/BIRC5/HASPIN/SKA1/SPC24	10	GO-BP	2.08043
GO:0033046	negative regulation of sister chromatid segregation	10/692	50/12161	0.2	3.51474	4.37668	0.000430665	0.0370659	0.0362162	CDC20/BUB1/MAD2L1/ATM/ZWINT/USP44/BIRC5/HASPIN/SKA1/SPC24	10	GO-BP	2.03393
GO:0033048	negative regulation of mitotic sister chromatid segregation	10/692	50/12161	0.2	3.51474	4.37668	0.000430665	0.0370659	0.0362162	CDC20/BUB1/MAD2L1/ATM/ZWINT/USP44/BIRC5/HASPIN/SKA1/SPC24	10	GO-BP	2.03393
GO:0045841	negative regulation of mitotic metaphase/anaphase transition	10/692	50/12161	0.2	3.51474	4.37668	0.000430665	0.0370659	0.0362162	CDC20/BUB1/MAD2L1/ATM/ZWINT/USP44/BIRC5/HASPIN/SKA1/SPC24	10	GO-BP	2.03393
GO:2000816	negative regulation of mitotic sister chromatid separation	10/692	50/12161	0.2	3.51474	4.37668	0.000430665	0.0370659	0.0362162	CDC20/BUB1/MAD2L1/ATM/ZWINT/USP44/BIRC5/HASPIN/SKA1/SPC24	10	GO-BP	2.03393
GO:1902100	negative regulation of metaphase/anaphase transition of cell cycle	10/692	51/12161	0.196078	3.44582	4.29927	0.000508863	0.041254	0.0403082	CDC20/BUB1/MAD2L1/ATM/ZWINT/USP44/BIRC5/HASPIN/SKA1/SPC24	10	GO-BP	1.97537
GO:1905819	negative regulation of chromosome separation	10/692	51/12161	0.196078	3.44582	4.29927	0.000508863	0.041254	0.0403082	CDC20/BUB1/MAD2L1/ATM/ZWINT/USP44/BIRC5/HASPIN/SKA1/SPC24	10	GO-BP	1.97537
GO:0051985	negative regulation of chromosome segregation	10/692	52/12161	0.192308	3.37956	4.22378	0.00059847	0.0437335	0.0427309	CDC20/BUB1/MAD2L1/ATM/ZWINT/USP44/BIRC5/HASPIN/SKA1/SPC24	10	GO-BP	1.93868
GO:0046651	lymphocyte proliferation	30/692	250/12161	0.12	2.10884	4.35134	8.61666e-05	0.0166329	0.0162516	PLA2G2D/SLAMF1/IL23R/CR2/CD28/CTLA4/LEF1/IL7R/MZB1/IL6ST/CD24/TNFRSF21/CD40LG/RPS6/RPS3/CD6/CD3E/ATM/MS4A1/PAWR/GPR183/IGHE/CD19/TNFRSF13B/CD22/PRDX2/EBI3/TMIGD2/CD79A/TNFRSF13C	30	GO-BP	1.92995
GO:0010965	regulation of mitotic sister chromatid separation	11/692	61/12161	0.180328	3.16903	4.17152	0.000575262	0.0436861	0.0426846	CDC20/BUB1/MAD2L1/ATM/ZWINT/USP44/DLGAP5/BIRC5/HASPIN/SKA1/SPC24	11	GO-BP	1.90289
GO:0032943	mononuclear cell proliferation	30/692	257/12161	0.116732	2.0514	4.18453	0.000142246	0.0211892	0.0207034	PLA2G2D/SLAMF1/IL23R/CR2/CD28/CTLA4/LEF1/IL7R/MZB1/IL6ST/CD24/TNFRSF21/CD40LG/RPS6/RPS3/CD6/CD3E/ATM/MS4A1/PAWR/GPR183/IGHE/CD19/TNFRSF13B/CD22/PRDX2/EBI3/TMIGD2/CD79A/TNFRSF13C	30	GO-BP	1.84352
GO:0007088	regulation of mitotic nuclear division	15/692	102/12161	0.147059	2.58437	3.94691	0.000624645	0.0444258	0.0434073	CDC20/BUB1/CD28/MAD2L1/CDCA2/ATM/LRP5/ZWINT/USP44/DLGAP5/BIRC5/HASPIN/SKA1/SPC24/PDXP	15	GO-BP	1.77559
GO:0042113	B cell activation	28/692	241/12161	0.116183	2.04176	4.01231	0.000253993	0.0294442	0.0287692	FCRL5/CR2/CD28/CTLA4/LEF1/IL7R/MZB1/TNFRSF21/TRAF3IP2/ITM2A/CD40LG/PAX5/POU2AF1/ATM/CXCR5/MS4A1/BLNK/PAWR/CD27/GPR183/IGHM/IGHE/CD19/TNFRSF13B/CD79B/CD22/CD79A/TNFRSF13C	28	GO-BP	1.74987
GO:0070661	leukocyte proliferation	30/692	279/12161	0.107527	1.88965	3.69259	0.000588284	0.0437335	0.0427309	PLA2G2D/SLAMF1/IL23R/CR2/CD28/CTLA4/LEF1/IL7R/MZB1/IL6ST/CD24/TNFRSF21/CD40LG/RPS6/RPS3/CD6/CD3E/ATM/MS4A1/PAWR/GPR183/IGHE/CD19/TNFRSF13B/CD22/PRDX2/EBI3/TMIGD2/CD79A/TNFRSF13C	30	GO-BP	1.58111

## Sheet: Table 5 - Module 9 A-T NEST cor
genes	entrez	symbol	module_membership	mm_significance	gene_trait_cor	gt_significance
ENSG00000158714	56833	SLAMF8	0.838635	7.19886e-09	0.558667	0.00133322
ENSG00000117226	2635	GBP3	0.891617	3.85291e-11	0.623708	0.000230944
ENSG00000117228	2633	GBP1	0.893877	2.91007e-11	0.530953	0.00253799
ENSG00000234518	NA	NA	0.865303	6.82466e-10	0.421894	0.020221
ENSG00000162645	2634	GBP2	0.963224	1.61867e-17	0.535533	0.00229035
ENSG00000213512	388646	GBP7	0.867934	5.26625e-10	0.591179	0.000581372
ENSG00000162654	115361	GBP4	0.940434	1.20178e-14	0.554646	0.00146882
ENSG00000162591	1953	MEGF6	-0.658953	7.50684e-05	-0.172556	0.361856
ENSG00000006607	9855	FARP2	0.843143	4.98614e-09	0.563674	0.00117972
ENSG00000115415	6772	STAT1	0.925981	2.29862e-13	0.555154	0.00145104
ENSG00000188820	441168	CALHM6	0.848324	3.2224e-09	0.494153	0.00551147
ENSG00000240065	5698	PSMB9	0.912499	2.19791e-12	0.361609	0.0495911
ENSG00000168394	6890	TAP1	0.942837	6.85472e-15	0.530593	0.00255839
ENSG00000131203	3620	IDO1	0.883495	1.00602e-10	0.523705	0.00297707
ENSG00000120217	29126	CD274	0.892767	3.34269e-11	0.532281	0.00246388
ENSG00000197646	80380	PDCD1LG2	0.8852	8.27392e-11	0.308216	0.0975077
ENSG00000165806	840	CASP7	0.908297	4.12717e-12	0.538395	0.0021465
ENSG00000134470	3601	IL15RA	0.835728	9.06927e-09	0.495774	0.0053357
ENSG00000076108	11176	BAZ2A	0.866365	6.15059e-10	0.338672	0.0671474
ENSG00000139597	90634	N4BP2L1	0.840352	6.26717e-09	0.288168	0.122525
ENSG00000185880	140691	TRIM69	0.896562	2.0678e-11	0.568733	0.00104055
ENSG00000159202	65264	UBE2Z	0.838569	7.23678e-09	0.51892	0.00330147
ENSG00000108984	5608	MAP2K6	-0.873754	2.90903e-10	-0.506821	0.00426068
ENSG00000064300	4804	NGFR	0.853047	2.13386e-09	0.374057	0.0417165
ENSG00000174306	23051	ZHX3	-0.787012	2.49319e-07	-0.397587	0.0295754
ENSG00000100336	80832	APOL4	0.876099	2.27126e-10	0.541181	0.00201402
ENSG00000221963	80830	APOL6	0.928728	1.37726e-13	0.526495	0.00280083
ENSG00000128335	23780	APOL2	0.962934	1.80316e-17	0.462578	0.0100573
ENSG00000128284	80833	APOL3	0.86219	9.21008e-10	0.540569	0.00204249
ENSG00000100226	9567	GTPBP1	0.856804	1.52147e-09	0.484438	0.00667135

## Sheet: Table 6 - LRT results
baseMean	log2FoldChange	lfcSE	stat	pvalue	padj	genes	entrez	symbol
994.2878901942504	0.3276850301269577	0.26975244803981707	2.4894730411267574	0.4771965449426716	0.6524283875833569	ENSG00000160072	83858	ATAD3B
57.66443142465554	1.187572105572273	0.6495511113708365	5.230768193603467	0.15565834995560732	0.30530636241669945	ENSG00000279928	NA	NA
31.43411257612332	-0.31699595067057124	0.21153287907756368	6.345560461456387	0.0959563015220195	0.21437677442314884	ENSG00000228037	NA	NA
17.285803424649533	-0.32740884362178013	0.3607672203401519	1.2981429120575285	0.7295741074124638	0.8404721750658452	ENSG00000142611	63976	PRDM16
427.53026041557143	-0.07513131640195728	0.0818802682460841	3.0191184056081966	0.3886868766626005	0.5708271507439154	ENSG00000157911	5192	PEX10
43.04251367364146	0.07876513628553448	0.2804822328993812	0.32461089503885887	0.9553352909870417	0.9767860287056428	ENSG00000269896	NA	NA
25.449066916097337	-0.13277824198154053	0.33016391017339414	3.6676019322213165	0.2996663795982185	0.4801455889964556	ENSG00000228463	728481	RPL23AP21
765.7871443571025	-0.09636502246577808	0.059171796681899286	3.1163987330562577	0.3740246233205416	0.5554415152257697	ENSG00000142655	5195	PEX14
777.3224346997188	0.7098748876161072	0.20442199750992934	14.806487837824534	0.001989712806933617	0.010699258910091524	ENSG00000149527	9651	PLCH2
262.0638569747719	-0.21519784816132492	0.1931265776670639	2.3365973720523243	0.5055460998517836	0.6777444827291333	ENSG00000171621	80176	SPSB1
92.79289432821791	-1.3773998904146194	0.4426627309177586	11.165791443985029	0.010862341530583313	0.040943156308320405	ENSG00000142583	6518	SLC2A5
4192.041883511966	0.00758314647777159	0.07653946544742964	0.39056049718476515	0.9421854980189921	0.9696071671001121	ENSG00000116786	23207	PLEKHM2
404.2312775104838	0.07538399385766449	0.11772918847030027	2.1084404874612233	0.550207083505374	0.7157278673461703	ENSG00000173614	64802	NMNAT1
20.65085466290233	1.0889891470676576	0.4125197657766677	9.89095731920412	0.0195161464074389	0.06444590347443765	ENSG00000233623	100420660	PGAM1P11
25.05469656091	-0.05315560773543095	0.3235914870942595	1.9821383746893275	0.5761222164448224	0.734938176802543	ENSG00000204624	57540	DISP3
33.0811856036363	-0.5187308198725541	0.34768365001452245	5.281937812454544	0.15227872220948915	0.30088621914691	ENSG00000142606	79258	MMEL1
113.40682950931902	1.2617046392191318	0.3251938901640338	17.963425947303506	4.4755557614796515e-4	0.0032526151521394217	ENSG00000225931	NA	NA
142.64055724619473	0.27582089032735413	0.2951456560842242	1.070954109285708	0.7840900950129388	0.8763158944205568	ENSG00000171729	55092	TMEM51
249.63969593774124	-0.0077806073280281916	0.17444787065091402	0.48853249511842023	0.9214034523869162	0.9589635973887092	ENSG00000279457	NA	NA
2388.802020018535	0.055393681219985065	0.05840723097881989	2.6990727888037327	0.44038488718751645	0.6195562646577495	ENSG00000037637	54455	FBXO42
323.5582837907899	-0.09044234209151027	0.16318315293903685	1.221143929791026	0.7479377186570697	0.8521273956033409	ENSG00000159423	8659	ALDH4A1
1576.9329479367473	0.5142850371802843	0.10518365971726247	31.535985510593036	6.554810400489525e-7	1.6287660085598558e-5	ENSG00000011021	1185	CLCN6
3285.127321614882	-0.040745948114104716	0.04179665588803982	4.682671131236475	0.19656380189493122	0.35995799596110617	ENSG00000157916	11079	RER1
1459.7963731408256	0.24701843824150754	0.08345904745041471	19.503194321610295	2.1512542140880332e-4	0.001793263448717999	ENSG00000157881	55229	PANK4
9307.608877441024	-0.1448088867447259	0.06766929459377385	7.237854980105681	0.06469079613248575	0.16001251196554236	ENSG00000048707	55187	VPS13D
658.8662775126002	0.30648815669699686	0.2897783763223912	2.0711936387498326	0.5577624330118159	0.7218972873948963	ENSG00000162444	116362	RBP7
247.9462763612454	-0.41988485075425347	0.11845816248195787	14.98925251005437	0.0018258565076729307	0.00999618147964534	ENSG00000180758	80045	GPR157
3134.8132520561194	0.16618970671776903	0.08007889488719949	5.420798646136291	0.14345322897825802	0.2882363704624949	ENSG00000184677	9923	ZBTB40
225.8303771479491	-0.18513576335114942	0.1109242987638071	3.144930340995188	0.3698150278055191	0.5511622808965813	ENSG00000288398	NA	NA
666.0597972625608	0.20413501967724204	0.10555764622900955	10.93138706928994	0.01210273660557553	0.044576280254599	ENSG00000131697	261734	NPHP4
15.966793829811877	0.9316592493399235	0.3297480735194064	8.186167224782139	0.042316869676264246	0.11666895546363398	ENSG00000233929	NA	NA
6323.391632142693	-0.01732177161366097	0.07012811975160646	2.514931340983935	0.47259869830292967	0.6485514428800441	ENSG00000055070	26099	SZRD1
904.9018142169452	-0.4787892536773757	0.0816546956540641	38.51388574649894	2.2000442636604437e-8	1.0003278183440702e-6	ENSG00000175087	149420	PDIK1L
4922.362711456207	-0.14335496358202507	0.0727235738401826	4.637026087102981	0.20038871240017686	0.36510201980925183	ENSG00000157191	55707	NECAP2
17.07186212194583	0.0679441295405678	0.3558504351386849	1.219139589426959	0.7484176026275257	0.8524749639037965	ENSG00000225643	NA	NA
61120.614740115125	0.007408314520527672	0.105660580809639	1.2497441947875814	0.7410999613539111	0.8475098123368368	ENSG00000162511	7805	LAPTM5
2398.4337262112144	-0.035009291724978756	0.05509856713731231	6.15637894008978	0.10424502411313852	0.2284722966686382	ENSG00000204138	65979	PHACTR4
77.74273298072474	-0.286792868258146	0.283240444316541	1.420416220218442	0.7007561114483595	0.8201205201842984	ENSG00000142675	10256	CNKSR1
550.7949047828473	-0.19210961562160223	0.1424388940002241	2.600804433018652	0.45734853683309973	0.6355375478710866	ENSG00000130772	54797	MED18
2605.0940705141666	0.23186474842241064	0.09008814203862703	10.638820079298739	0.013848173293942282	0.049400597708785327	ENSG00000090020	6548	SLC9A1
5203.031774059489	-0.6587339600628999	0.20454343045445653	17.930712886502192	4.5456166591654063e-4	0.00328760840021062	ENSG00000157978	26119	LDLRAP1
558.7030405222096	0.4509551276653201	0.11994720190350973	16.896394119067793	7.42276437947458e-4	0.0049147468427030265	ENSG00000130770	93974	ATP5IF1
531.8811301901892	0.42565052652593643	0.3239509516280144	4.987529287920552	0.17271259198551586	0.32909366213436286	ENSG00000162512	9672	SDC3
1296.4676142231885	-0.12757934265617282	0.08328135321816324	2.534289167929842	0.46912612217901956	0.6461042250387599	ENSG00000158006	5051	PAFAH2
2836.2972233741652	-0.06079562074639809	0.080730611734902	2.501522718206502	0.4750159569196724	0.650587084375448	ENSG00000126698	22826	DNAJC8
23.044990235036572	0.5961288807180601	0.3484586605581556	3.921278180307013	0.2700910955187934	0.44829789901204764	ENSG00000229447	NA	NA
779.7931089763136	-0.024688524861104875	0.11778552100593	0.41532779967116085	0.9370582432798792	0.9676210722316081	ENSG00000130766	83667	SESN2
212.60293539582963	0.5710402463390327	0.33274693452242676	4.007182657226963	0.2606895765422607	0.4384385997614535	ENSG00000168528	347735	SERINC2
44.29679354960352	-1.1035973028321082	0.47457631873444456	7.406549925507079	0.06000883169034136	0.15121202311740067	ENSG00000196581	55966	AJAP1
7957.315056577988	0.27378624811972485	0.18280414327664105	4.2680245230017135	0.2339389732615078	0.40710265076625674	ENSG00000169403	5724	PTAFR
1407.6959784453252	-0.20259425831970213	0.061140615840793326	16.433230123105773	9.241113408902982e-4	0.005833564988804582	ENSG00000060688	9410	SNRNP40
276.91423764366436	-0.06694134499326224	0.09654990972711665	1.0394346064034607	0.7917111492179969	0.8812831146008351	ENSG00000171612	84275	SLC25A33
2069.316121270017	-0.10497870868886702	0.049499764142352916	9.22568504026276	0.026436004183273243	0.0814243956417066	ENSG00000116138	23341	DNAJC16
2216.5382887627525	-0.06856985350669517	0.09522695840756264	4.017134036616085	0.25961989755767634	0.43704705695075624	ENSG00000158161	2140	EYA3
187.3457094294046	-0.2765489609001578	0.17588396079500582	3.119605755486532	0.3735494142712013	0.5549047958856181	ENSG00000142684	51042	ZNF593
130.17713643491894	-1.0605069737042923	0.2870945854301608	23.1333746690338	3.7878744894378525e-5	4.44295128027509e-4	ENSG00000142627	1969	EPHA2
253.86801079384054	0.01638214474327564	0.1099803247217545	0.7259278475486894	0.8670891711944153	0.9282285007019959	ENSG00000142632	128272	ARHGEF19
68.35141678858525	0.26028548172499094	0.24841143060241302	3.2649128546927955	0.35255605340903023	0.5334283569497784	ENSG00000270605	NA	NA
12.874584008293418	-0.44449803784745473	0.3847069805333784	3.48815779797593	0.32230126572120843	0.5028642208572941	ENSG00000189337	23254	KAZN
29181.031159726073	0.12898351699669358	0.14408756441238443	2.0398916836240915	0.564168455084771	0.7264559408081791	ENSG00000028137	7133	TNFRSF1B
31.860132897271374	-0.43195886486338797	0.5028267024544327	1.4527352786144547	0.6932211605425579	0.8157560302571871	ENSG00000284543	NA	NA
3561.2435502302937	-0.0730659142522645	0.041226926472143946	3.731952225903342	0.291901061859258	0.47239874824746425	ENSG00000130939	10277	UBE4B
24.073474561099612	0.4688492610123743	0.31959505318818116	4.095984977635112	0.25128428121927293	0.42722489230917265	ENSG00000060656	10076	PTPRU
900.8184593756489	0.2001497552924142	0.09772469100702147	8.520991244645586	0.03638646041284086	0.10426829687275949	ENSG00000163867	9204	ZMYM6
7420.579270314719	0.05775464247159241	0.10873585892320657	1.1273558446793004	0.7704747134661292	0.8669673931854812	ENSG00000134698	192670	AGO4
94.71572837864436	-0.7209615762940429	0.2639675343355081	8.870537338807196	0.031062615823853577	0.09216723216612228	ENSG00000134690	55143	CDCA8
143.27277450709897	-0.1281617774706054	0.11920192795519576	1.6962463155098249	0.6377686479222043	0.7770825939390666	ENSG00000132881	79363	CPLANE2
966.6592740002114	0.46425973992356423	0.10682491595872017	25.919172516113463	9.916366365496488e-6	1.5052812632324863e-4	ENSG00000130940	54897	CASZ1
279.2583445308869	-1.2191019586951528	0.23242885294840224	51.18313329731285	4.471741389192927e-11	5.223101050155523e-9	ENSG00000116771	79814	AGMAT
628.6628286746761	-0.14583485578409755	0.08479090272800391	3.426365172414137	0.3304386321219814	0.5116316842491958	ENSG00000116954	64121	RRAGC
19.521241482614748	-0.5990074089279339	0.23723607028624363	8.745319353596983	0.032875834714584155	0.09627323704288823	ENSG00000228589	NA	NA
14.839320394888151	-1.2702189533435313	0.45819667868822	15.15788977947318	0.0016865734378401125	0.009394146624360148	ENSG00000117215	26279	PLA2G2D
403.9967792240986	-0.25740948674046904	0.08835334469766966	15.271848709135725	0.0015984733311816034	0.009029777236614063	ENSG00000196449	79693	YRDC
8509.270577611833	-0.14128997076318955	0.08061897230050687	4.111761205106063	0.24964608477932113	0.4253286755282869	ENSG00000179051	55920	RCC2
3313.0599574536577	-0.15132836032013272	0.10090224968537687	3.1318657854374123	0.3717375193603968	0.553182182838259	ENSG00000126067	5690	PSMB2
710.0454008560182	-0.027439245195267963	0.09746718805221304	1.6070924815966805	0.6577827184552185	0.7913840563860786	ENSG00000132906	842	CASP9
3128.928675375783	-0.24158199024213045	0.057001810819292495	24.138714319716428	2.3368409223974606e-5	3.0287321616136127e-4	ENSG00000197312	84301	DDI2
969.1039597006373	-0.00374843230530517	0.12313321327541173	1.4325780847752867	0.6979163283888545	0.8181223498529445	ENSG00000173660	7388	UQCRH
13.761083717866626	1.732809162824669	0.38402290896740837	22.774386732583423	4.500033682181987e-5	5.103352151432665e-4	ENSG00000233728	NA	NA
22.110938052474978	0.4714233590090289	0.2457166383381537	8.902054453771655	0.030621872547123227	0.09116456744569379	ENSG00000241014	NA	NA
8006.620188926356	-0.1280813522306617	0.061760333583446916	7.770332814604785	0.051004533115513846	0.13444519229070448	ENSG00000054118	9967	THRAP3
21.45752379622385	-0.012064059739052498	0.7397392965619156	0.012317897093168995	0.9996377408609676	1	ENSG00000276747	353238	PADI6
2088.8860073134	0.12569526918147678	0.27891351014278454	0.9362547211082983	0.8166710537391658	0.8970596674308011	ENSG00000159339	23569	PADI4
324.54542562850213	-0.33579512156268965	0.11547765777972267	9.139714256793866	0.027489842545008886	0.08383628340884043	ENSG00000197982	127687	C1orf122
1406.0777914707398	0.14880522160918075	0.1455954946359099	2.0766845147417143	0.5566440269214755	0.7213112594918157	ENSG00000183386	2275	FHL3
2471.983390801163	-0.0648886832173664	0.05739630806033671	1.5146707070994125	0.6788885017178503	0.8069221323812314	ENSG00000204084	3633	INPP5B
3851.0584526842085	-0.13986206660719439	0.040535431357433795	13.761619052941683	0.003248258675378566	0.015784886328334406	ENSG00000146463	9202	ZMYM4
819.4860754064866	-0.01583440189182796	0.0714188415276792	4.748126739128054	0.1911973088883996	0.353339148003517	ENSG00000183520	51118	UTP11
426.0861912352609	-0.16390148168544427	0.09482429450478486	3.992048890189608	0.2623239871394616	0.4399734903819723	ENSG00000142686	127703	C1orf216
1985.5348898607942	-0.2109761758246789	0.04942926394967881	20.306965469601607	1.4660664589186758e-4	0.0013214922526648654	ENSG00000117000	6018	RLF
171.0404157011727	-0.17623344761421972	0.30471411977694546	3.3078733364448	0.3465483253631553	0.5274066969285875	ENSG00000092853	63967	CLSPN
1107.1555560122251	0.0892264008345484	0.06348010019808527	3.760290539796472	0.28853891633643575	0.46839548119661417	ENSG00000134697	29889	GNL2
70.81763245927006	-0.18248663597106637	0.16689251465201344	2.0097632522302433	0.5703827798983465	0.7308603103657063	ENSG00000230138	NA	NA
234.499184262053	0.14238960312918472	0.19356279826810432	3.2630143246058765	0.3528236247032351	0.5335848676896653	ENSG00000116151	79906	MORN1
637.5765787090311	0.03469614468823006	0.18984999151553458	0.4617391047296451	0.9272130676757687	0.9618520490995621	ENSG00000006555	55001	TTC22
54.3447578377397	-0.24413202260602115	0.21613170448522373	1.3071559484703243	0.7274345308820149	0.8388327269822554	ENSG00000066056	7075	TIE1
653.4973343038521	-0.13387853298626007	0.10649637289977074	2.3001174977792402	0.5124983978954544	0.6840581148527339	ENSG00000214114	26292	MYCBP
85.8770131200946	-0.39887455278471273	0.13542783275983278	11.237322926629076	0.010509420055509004	0.03993702466447665	ENSG00000116544	58512	DLGAP3
27.509296353110216	0.6262692821729964	0.22378816941486876	9.885296290619635	0.019566750202414634	0.06455836086743909	ENSG00000236723	NA	NA
318.8304044558249	-0.7883798207369297	0.14838922463351437	49.65282490241316	9.471845783570818e-11	1.026432354746291e-8	ENSG00000117016	9783	RIMS3
699.5109952214139	0.5522135595596843	0.24263897901166884	5.806434276663595	0.12141692269353366	0.25474437926858856	ENSG00000121310	55268	ECHDC2
1283.192430506272	0.018435730139729888	0.05463569768143287	0.820220226566164	0.8446247589608084	0.914276301649916	ENSG00000163866	113444	SMIM12
11.067536695493919	0.22249386248960273	0.40390243640234924	0.6096353066001257	0.8942230909451051	0.9448925033572709	ENSG00000225779	NA	NA
754.7221721161294	-0.18563138328700307	0.041850403885421085	37.71269843014181	3.251357545136746e-8	1.3877676209067258e-6	ENSG00000117419	79033	ERI3
865.6503600149068	0.03178527750576197	0.06695699417119783	1.769587813685746	0.6215752228514363	0.7660125282373084	ENSG00000162384	54987	CZIB
84.53086638745792	0.9458306730073274	0.29839491189938155	14.22026982238259	0.002620155276100511	0.013250907133942587	ENSG00000174348	127435	PODN
2089.0003906322554	-0.12444228244660531	0.051271397045879956	12.313413390280232	0.006383141042545241	0.02711444886234483	ENSG00000117859	114883	OSBPL9
214.08955411095994	-0.36889795451812085	0.09759038095355971	14.950010767016522	0.0018598703511190956	0.010131916841161579	ENSG00000162396	25973	PARS2
8.947606959929367	-0.21187790089346897	0.5811992018712024	3.985697567732842	0.2630126816299609	0.4407288136441306	ENSG00000203995	440590	ZYG11A
2859.407121124975	-0.28231808508213835	0.05514584947169236	32.72189353897147	3.6863933395809693e-07	1.024313226237413e-5	ENSG00000162378	79699	ZYG11B
36.85744540918537	1.0994982243237068	0.2999456781412368	12.895590530104812	0.004867924410221526	0.02182844449328301	ENSG00000240563	54596	L1TD1
53.84786678272274	0.1939830761149548	0.22083423697166166	2.5373948011460357	0.4685708956166581	0.6455906193126147	ENSG00000284773	NA	NA
212.62547555070876	-0.24226534016464596	0.10327053656258198	5.521275560086508	0.13737162662242072	0.2792383231447414	ENSG00000117862	51060	TXNDC12
2019.5506883322962	-0.09119806866403106	0.04398407324904054	11.021462584730045	0.0116103835689546	0.04313755083733875	ENSG00000183431	10946	SF3A3
28.087686174709354	0.21668506467424076	0.17866275733838521	2.4943879334367693	0.4763061632782192	0.651747785744428	ENSG00000243725	7268	TTC4
29.648295762818144	-0.36075804208438333	0.2764772550220131	2.8629764665274138	0.4132375177491444	0.5942212326734103	ENSG00000162407	8613	PLPP3
998.8383128903113	-0.20661942736296932	0.06176982100396238	12.025962874657239	0.0072947497723341165	0.029930876958171915	ENSG00000163877	79753	SNIP1
944.6473685549613	-0.09999412939966075	0.09007474193735034	2.0405529919123637	0.5640325849116611	0.7264559408081791	ENSG00000157184	1376	CPT2
4248.409405674691	-0.19193196849706265	0.062496025118091575	16.5701704490225	8.661709632875607e-4	0.005555912795096073	ENSG00000198815	22887	FOXJ3
3551.5891295350666	-0.22024921885894977	0.1271855523256438	5.96895921718351	0.11313023168766576	0.24185864744625254	ENSG00000134744	23318	TUT4
359.3713760815897	0.19176948269081856	0.10948761442008072	6.562792440818839	0.08721874858920635	0.2001045530441142	ENSG00000162385	4116	MAGOH
23.348096266179137	0.4517678226168972	0.3187715975976484	2.670900518934161	0.44519511832762704	0.624261729805645	ENSG00000116652	NA	NA
235.47811322924264	-0.3719045742993688	0.2057974335413291	4.083479008766915	0.2525898541415324	0.42895853168071835	ENSG00000123080	1031	CDKN2C
16.211496957925284	0.38164349294099864	0.24092859133436959	4.209351347909404	0.23972730410715576	0.41415790193730195	ENSG00000225675	NA	NA
17.10658639153957	0.8311219555335198	0.9505253070641979	2.597055144155547	0.4580060520578517	0.6362246155419781	ENSG00000162598	127795	C1orf87
91.68412860527981	0.04595329778200496	0.2967597508203495	0.3919162235650333	0.9419073048839705	0.9695432131433629	ENSG00000162415	57643	ZSWIM5
1336.3532574229125	-0.22849278978480428	0.09046171984038104	10.19701034657578	0.01696361276373955	0.05769698876538861	ENSG00000162600	115209	OMA1
1209.5233474654935	-0.44399832612832846	0.07563333840924108	45.482260548660065	7.307447012582373e-10	5.939127559476324e-8	ENSG00000116704	23169	SLC35D1
713.185873557646	0.4960964266346014	0.10270180141876889	28.443659921669052	2.9309264090582044e-6	5.523734351216361e-5	ENSG00000157193	7804	LRP8
1187.0292432914985	-0.11686515098347557	0.04512311362376171	10.146086523049348	0.017364304364157368	0.05873842721062246	ENSG00000116205	127428	TCEANC2
115.97243364490801	-0.2558707592756843	0.10819009382342219	7.74175866048364	0.05166143782681379	0.13575481695403877	ENSG00000198841	112970	KTI12
247.79977630610273	-0.2189357546161722	0.09584311566983408	6.512321272026554	0.08917784794671464	0.20326281071102742	ENSG00000116212	115353	LRRC42
2410.9982542464245	-0.2719493359777606	0.08474997364590789	13.368497588587275	0.003903837252764412	0.01830046850574925	ENSG00000162607	7398	USP1
25.912647106547585	0.9743189357807195	0.3434832610258022	8.131066481676271	0.04337921280386735	0.11900913149820486	ENSG00000233602	100874278	ERI3-IT1
351.7733381228841	-1.3308743815306292	0.4029126792949509	18.0434953028481	4.3085704447925387e-4	0.0031517473860064103	ENSG00000154027	26289	AK5
138.60024217922253	0.38437053986018843	0.36311006161925224	2.108149166839155	0.5502658915258806	0.7157566337759287	ENSG00000116675	9829	DNAJC6
105.54726504543827	0.2694039146786189	0.24989872631385765	2.0998663935222908	0.5519397933132328	0.7170732388682509	ENSG00000162433	205	AK4
4037.586424751139	0.19760689391825637	0.12790871869374465	6.116020927675322	0.10609998805426775	0.23129038522424525	ENSG00000213625	54741	LEPROT
86.81789491054516	-2.2026875258536904	0.43528039125313805	48.766514878406895	1.4626260709483758e-10	1.463076109739437e-8	ENSG00000158966	57685	CACHD1
169.37205220648696	-0.141763579487696	0.11596444589976108	4.3398849471334415	0.22702459654318352	0.3989137717477108	ENSG00000203965	84455	EFCAB7
406.02984459624463	-0.009953014218970465	0.28555979464284265	0.61316521525589	0.8934119950858337	0.9445298314720867	ENSG00000153898	255231	MCOLN2
789.1055650134252	-0.13478765401498197	0.08443168230229911	3.5262196525090985	0.31737740785992813	0.4979788011709175	ENSG00000125703	84938	ATG4C
43.322462504975704	0.6324244511109809	0.28350159420758725	7.858077946450976	0.04903769908538401	0.13065556049166788	ENSG00000280378	NA	NA
4045.1116510519128	0.08616630543712091	0.10488383257849096	2.2282533882555526	0.5264047959600683	0.6959503829468003	ENSG00000188786	4520	MTF1
73.18944671157512	0.23191472471358351	0.3298663807884768	1.7924192394427223	0.6165859821918884	0.7634331705366876	ENSG00000137941	79739	TTLL7
1158.7535645784078	-0.030026629796012082	0.052099682605049324	2.3560481787158665	0.5018686734840423	0.6745662390920104	ENSG00000066135	9682	KDM4A
13.939068565959943	-0.21447132130496319	0.2760927760240041	1.7334433474296134	0.6295243481616329	0.7710349073992724	ENSG00000232453	105378753	LINC02777
18.11471498725662	-0.3390396871208599	0.5450751595724767	1.0983606003690056	0.7774698558984985	0.8720717084046068	ENSG00000260386	NA	NA
906.4302915432318	-0.35372519490974436	0.1251952226149749	16.931836311542384	7.29925304143551e-4	0.004844478728351176	ENSG00000117174	54680	ZNHIT6
10.092610602860683	0.5827994640734323	0.49028820183844884	6.800942963407607	0.0785204279680556	0.1845547015236646	ENSG00000122420	5737	PTGFR
1815.2486301803463	0.17313253487298702	0.08775947840429842	7.730895388274803	0.051913331034124155	0.13628821469066296	ENSG00000143013	8543	LMO4
34.7158567073278	-0.04184825301442524	0.21700343440670805	2.5801810247818366	0.46097466788909913	0.6388016390909895	ENSG00000226084	645441	RPL17P6
2042.0720830899843	-0.08389606946727012	0.07078545891883661	3.682844073664569	0.29781056849996074	0.4783508686726148	ENSG00000134748	84950	PRPF38A
1557.4824390032654	-0.4761903092725686	0.1033463861062698	27.78139940177391	4.036708423462886e-6	7.11935212550335e-5	ENSG00000142892	10026	PIGK
169.60455814371443	-0.1757695234065038	0.24387722780843987	0.7360013685747049	0.8647051454885807	0.9271114476941822	ENSG00000184005	256435	ST6GALNAC3
675.0399409338269	-0.09558667237277285	0.11116899108977393	0.904810254729	0.8242668313395938	0.9013486351463058	ENSG00000116641	85440	DOCK7
99.0094634728352	-0.6729810215769509	0.2660116521036638	9.116982534659599	0.027775302134528557	0.08450866377103634	ENSG00000172260	257194	NEGR1
520.3763020863938	0.27377709995908595	0.19780031628210099	3.6270722715126453	0.3046513730863341	0.484985691946628	ENSG00000117480	2166	FAAH
922.4842862610269	-0.15290435244512293	0.05891514491420489	10.734204495055621	0.013253481533709258	0.04783908415923997	ENSG00000137944	56267	KYAT3
508.08631196364826	-0.340968648724601	0.2177425306171451	7.820684797996705	0.04986668579682884	0.1323580858828335	ENSG00000182183	348378	SHISAL2A
1111.4651947312145	0.11490667713926689	0.0892152458501442	5.777692582795623	0.12294136439990783	0.25705509607712007	ENSG00000067334	30836	DNTTIP2
117.42738797609877	0.29604015654627436	0.4665314344876476	1.8548766451894494	0.6030665835523736	0.754708312820547	ENSG00000142949	5792	PTPRF
587.9451276324027	-0.1600922186718804	0.22578156801950813	1.3713435859183392	0.7122654850719559	0.8278832087490715	ENSG00000116133	1718	DHCR24
18.806825242642365	0.7053602174269111	0.29254846224635495	6.6454721407012585	0.08409864808306834	0.1943865658855707	ENSG00000232882	NA	NA
111.68369077473164	0.24385809654658655	0.24414360567239646	1.024305265243754	0.7953710803028164	0.88257451244222	ENSG00000171502	255631	COL24A1
336.4724063676468	-0.8374735778300171	0.18437717187620997	32.05148451402408	5.104330859349154e-7	1.352786382370443e-5	ENSG00000116157	2882	GPX7
2787.0392986980823	0.16447136614047658	0.07227092960630203	9.33048616619567	0.025204791982873342	0.07829983634622191	ENSG00000065243	5586	PKN2
1499.9409457351992	-0.213736347950687	0.06604440758413173	10.71071105345817	0.01339757814502699	0.04813651856638359	ENSG00000117528	5825	ABCD3
135.5709167937038	-0.6089847370406771	0.16708998052952784	15.073693695687837	0.0017547433324429122	0.009690833364278438	ENSG00000172339	199857	ALG14
2071.133671785715	-0.28814985642880875	0.06878007747748219	26.86861251658661	6.272815170597918e-6	1.0282591948330612e-4	ENSG00000036549	26009	ZZZ3
994.6594418580584	0.03803621312573775	0.09018442217975971	4.946643447081556	0.17574612667665024	0.3332786259920999	ENSG00000058799	54432	YIPF1
38.902284276024425	0.9422905777525421	0.32188053146418416	9.037070588796041	0.02880205157282719	0.08712977946333238	ENSG00000283761	NA	NA
4109.496385586476	0.47302310963008987	0.10498478441919892	25.404522952852176	1.270742297217419e-5	1.8266101141873968e-4	ENSG00000127124	59269	HIVEP3
47.14022508049261	0.16321772682019509	0.16274262148661123	2.835560393654589	0.41767944877970065	0.5982710624098135	ENSG00000266993	NA	NA
771.5285681336451	0.22126985669513027	0.13374074023013088	4.330306030833242	0.22793528945243294	0.39986561345976773	ENSG00000162604	83941	TM2D1
3550.530405083822	-0.1258349506954341	0.08156984314873032	2.607075755836263	0.45625042562354884	0.6346898304245431	ENSG00000116171	6342	SCP2
99.43231131315211	-0.816592038203445	0.24095983944811034	21.085990948037875	1.0103469251240271e-4	9.727456624614646e-4	ENSG00000137936	8412	BCAR3
1016.5629345127182	0.3299682149870482	0.10212430636597186	15.538693080320911	0.0014096439269213046	0.008147115389193176	ENSG00000178028	55929	DMAP1
4106.7421518743995	-0.030618817504981938	0.0738494902827441	0.5402337632697254	0.9099673753122809	0.9534201870785493	ENSG00000168710	10768	AHCYL1
26.167887640413696	-1.8589679798106493	0.39959932839914974	41.28258616056172	5.6962075354410275e-9	3.297039293362394e-7	ENSG00000117519	1266	CNN3
2354.8252401889013	0.10363861587335292	0.07688351613420838	3.4412954589422498	0.3284560956753732	0.5095732603391259	ENSG00000134215	10451	VAV3
20.290491758931108	-0.7960631129767466	0.21455530714538779	29.397404552341754	1.8476226088582487e-6	3.801658924935548e-5	ENSG00000228502	NA	NA
9958.990015244142	0.1592031094219253	0.12203087657253427	4.787898189977568	0.1880036150606989	0.3490575400127539	ENSG00000188641	1806	DPYD
20.48492335862705	0.07433365633799785	0.36661262060361455	0.07595583244341242	0.9945576578815021	0.9972457249289371	ENSG00000152078	148534	TLCD4
11.749457162222475	0.4828341520088924	0.33224647204721813	7.892446345948599	0.0482876074250939	0.12916868766235348	ENSG00000185668	5453	POU3F1
3109.474220844316	-0.10422762364785795	0.0963629833731028	1.993712329962932	0.5737127591168879	0.7336332161619258	ENSG00000171492	55144	LRRC8D
7740.423790872814	-0.5230214721304919	0.21572414193960027	8.561481674472589	0.03572679688592043	0.10274674664148413	ENSG00000170989	1901	S1PR1
353.2097057428334	-0.06563587528422361	0.09659388705141904	2.377744816545885	0.49779086293689845	0.6708054281483344	ENSG00000258634	NA	NA
412.3323029559819	-0.12541796219680856	0.17406678336436762	2.51381497241681	0.47279958137344436	0.6487814726887376	ENSG00000116299	57535	ELAPOR1
111.21112052354233	0.20877726468903282	0.26169265399708114	2.7590151565952965	0.43029126564549747	0.6101971230593293	ENSG00000137962	9411	ARHGAP29
26.514952211469158	0.20615222543297856	0.24419591898173645	0.7394931013517407	0.8638777657366323	0.9265517771744699	ENSG00000260464	NA	NA
1133.652660983531	-0.09867359140454886	0.08531523367290281	1.6073546265112668	0.657723359604103	0.7913840563860786	ENSG00000079739	5236	PGM1
483.7816737003406	0.03952120089210149	0.09805019173171772	3.1941600952021645	0.36264730561818165	0.5441227153462954	ENSG00000162377	65260	COA7
26.965924414098907	0.354963325364411	0.3246208464104261	1.8827073718285305	0.5971043248301514	0.7505532592707026	ENSG00000232542	NA	NA
33.323633270958396	1.595237043516432	0.2495661992103841	45.87659773209589	6.024678616504567e-10	5.000739621001621e-8	ENSG00000116774	56944	OLFML3
1060.362567947351	-0.19017411590727723	0.14003500196652324	2.7042611257053295	0.4395036463194708	0.6185841781591455	ENSG00000023909	2730	GCLM
4399.04529536181	-0.1375985864193526	0.21606493276210773	0.5477664812880221	0.9082787566113282	0.9525719353976325	ENSG00000069702	7049	TGFBR3
11.304569531670044	0.18795381966364616	0.32043517447532505	1.947084575032335	0.5834618098609933	0.7412404626252791	ENSG00000230489	100873946	VAV3-AS1
6367.811203542394	0.3477033852396227	0.09001260397928137	20.27544581923587	1.4882980273239825e-4	0.001337846194745738	ENSG00000198198	23334	SZT2
710.0205092010949	0.3291818787026233	0.10372508852687534	19.03357097330263	2.690637327872019e-4	0.002157154612308738	ENSG00000116793	10745	PHTF1
10.408491404669077	-1.429926198347312	0.35457784127377273	17.9464133633453	4.511856208663254e-4	0.003270467008776865	ENSG00000183298	730029	RPSAP19
23.280502689393803	-0.4979140028962144	0.32037955519025374	3.304415438187732	0.3470285706034282	0.5278904545106816	ENSG00000234332	NA	NA
120.42613013186502	-0.2596156878937567	0.3417611877049091	0.7194747571462585	0.8686140100368025	0.9291573830423837	ENSG00000225079	100462772	FTH1P22
13.306595364950107	0.5954131533778084	0.6837540647749645	0.7368376281405631	0.8645070373440596	0.9270595096827637	ENSG00000162692	7412	VCAM1
66.06221035561099	0.44078013590620535	0.15602672331080253	11.198380846765872	0.010700125923256665	0.04048034450330577	ENSG00000122481	25950	RWDD3
5225.018506071197	-0.261676049768802	0.08112687055847083	15.388910923792764	0.0015127286440275187	0.008643024291271464	ENSG00000198162	10905	MAN1A2
11.081670243245993	-0.4947139748028549	0.30569092046064344	5.713726806343885	0.126399771228719	0.26204208072987495	ENSG00000238198	100996251	LRIG2-DT
36.00340188175852	1.959174858474551	0.3959068536983494	28.35483845918958	3.0595426877914825e-6	5.7219021733519324e-5	ENSG00000171517	23566	LPAR3
471.8126404228352	0.38783759516031363	0.15255127619565217	11.894064689622951	0.00775500181043993	0.0314227389518989	ENSG00000143079	55917	CTTNBP2NL
18.822985230465612	0.40652204994432956	0.2337131056807271	3.453224832123965	0.3268795668843991	0.5078306394474795	ENSG00000232450	100270827	RPS2P14
2040.8364774571774	0.016587464296725116	0.039095624268016826	1.416824303502949	0.7015958031758451	0.8208569899680924	ENSG00000143093	85369	STRIP1
12.818854739620777	0.09623488481678656	0.24624403324527627	0.20924843009086658	0.9760826547006421	0.9882931877804685	ENSG00000226415	NA	NA
2732.8549962761094	-0.05354464316894424	0.11159560684027957	0.23544874922674808	0.9716734145448436	0.9855176708410965	ENSG00000085491	29957	SLC25A24
722.6758264445716	0.20943521658754782	0.14116659555115185	4.969918649354781	0.17401314722666725	0.3308285038794709	ENSG00000134198	10100	TSPAN2
2226.51057328524	-0.27575985794705293	0.07447777263972942	16.520508200566155	8.867539913585909e-4	0.0056507753529698385	ENSG00000198799	9860	LRIG2
19.753724113076082	0.275991906164125	0.38803511770441695	1.6042061723168217	0.6584364748306589	0.7917919206525091	ENSG00000279513	NA	NA
1144.544337176839	-0.10293062444583552	0.08624173724083137	1.7348695059741317	0.6292095336661523	0.7708065774989296	ENSG00000117620	23443	SLC35A3
1749.475070114678	-0.4963557785967926	0.08690072122579105	46.207728233285025	5.123039798642929e-10	4.401542018484291e-8	ENSG00000162688	178	AGL
1047.5344430723464	0.44974098620848973	0.14384570876811822	15.139610154263892	0.0017011467342413606	0.009459112941309002	ENSG00000185946	55599	RNPC3
4171.3766696627645	-0.15411226227280841	0.06176229528440691	6.9598811090295385	0.07318755077594516	0.1751651982129554	ENSG00000162695	148867	SLC30A7
2767.1571107426475	-0.1447733237608776	0.05480219926102505	9.571951844855334	0.022578105536968093	0.07200924241401237	ENSG00000265808	9554	SEC22B
267.52041413172725	-0.028749479512171345	0.2304768192478574	0.16354421445663547	0.9832481227378768	0.9918927328364203	ENSG00000134247	5738	PTGFRN
772.6224737204635	-0.22023517233785497	0.09156181359697098	11.205490915716041	0.010665053874556919	0.04038682602933552	ENSG00000116752	10286	BCAS2
1224.161597080413	0.03651968952807321	0.0686483048467862	0.48441114758867343	0.9223026218937209	0.9592852160957086	ENSG00000162664	284695	ZNF326
14.801067074985067	0.3454180687937187	0.25132241240585645	3.222390110260392	0.35859138079358693	0.5395433446522899	ENSG00000134253	80263	TRIM45
813.8683400729316	0.23030982678480477	0.13378711849470404	7.199604661954709	0.0658006170490406	0.16194969814271987	ENSG00000173218	81839	VANGL1
3583.273324077348	-1.0884913448834752	0.3697912425469518	11.906522879160775	0.0077103305240830144	0.03125471887006718	ENSG00000183508	54855	TENT5C
2291.6006841325634	-0.21774189913112316	0.055888587989854285	18.535173787355234	3.410765462905466e-4	0.002617245913431708	ENSG00000143398	8394	PIP5K1A
3584.754179156004	0.020203271495250696	0.08005471524890645	0.7805253102580991	0.8541192252165848	0.9211110727396663	ENSG00000196505	54834	GDAP2
1119.4287151440958	-0.2875647725042563	0.06423933517229855	25.800695552690684	1.0499143969224767e-5	1.574145290266705e-4	ENSG00000065183	10885	WDR3
25.168953152890122	0.2559756317706439	0.3615754709200592	2.0634273687203972	0.559347014511277	0.7228929215568124	ENSG00000227082	107985194	LINC02798
988.6218224075209	0.32087892833979526	0.16897163074520502	7.233686268600991	0.06481086398149519	0.16018762199987902	ENSG00000163393	55356	SLC22A15
908.3585288781886	0.1529505674973466	0.08605064392494224	7.856471528590646	0.04907303521971121	0.13071400040907918	ENSG00000163156	79005	SCNM1
5342.672911611138	-0.06546564310540925	0.041629612517508324	5.512378737426843	0.13790010364619204	0.28007907348215555	ENSG00000197323	51592	TRIM33
10.653220390011857	-0.6596967810466632	0.5222543009469789	1.5934036708671329	0.6608864163669398	0.7935030430662027	ENSG00000237975	NA	NA
2426.4814043511647	-0.13090686795524287	0.12869692901546487	3.611629861851725	0.30657008067210817	0.4869671004552233	ENSG00000079335	8556	CDC14A
16459.257817127618	-0.07261668240320758	0.07326501046855069	2.5425832584249974	0.4676444655772139	0.6448376180933928	ENSG00000143119	963	CD53
662.8967527395313	0.249679471737316	0.10349179385392909	6.769656999146832	0.07961347284679204	0.1864050415735837	ENSG00000171943	653464	SRGAP2C
13.656105823177365	-0.3766727565702992	0.4093114491395193	1.7382267516774164	0.6284688207033051	0.7704391777552759	ENSG00000155761	200162	SPAG17
1044.7248901090777	-0.012365658550025969	0.06892785647177743	0.716673784163504	0.869275275269811	0.9294349621022936	ENSG00000116830	8458	TTF2
242.3613377498015	-0.2067088704471093	0.1850762407907654	3.401764687155776	0.3337281764801051	0.51460093363011306	ENSG00000081026	260425	MAGI3
2181.315098157246	-0.3173938215014173	0.09056973502567839	16.863597937830605	7.538903683993499e-4	0.004964681136393558	ENSG00000143458	126626	GABPB2
22.71611914981087	1.418523193736613	0.4700374321999091	8.75899838604721	0.0326728251344983	0.09583847894996607	ENSG00000286151	NA	NA
48.85243887554243	-0.6048807360705514	0.26912614565247567	6.967205308194934	0.07295042906408362	0.17474776732457512	ENSG00000163155	388695	LYSMD1
36.40355636538148	0.6022244020758991	0.2587897971181969	5.963009710595998	0.113423817531344	0.24232694247167538	ENSG00000241975	NA	NA
[truncated: 19,261 more rows]

## Sheet: Table 7 - Clusters all samples
genes	cluster	symbol	entrez
[truncated: 1,362 more rows]

## Sheet: Table 8 - Clusters samples by s
genes	cluster	symbol	entrez
[truncated: 1,361 more rows]

[truncated: 1 more sheets: Table 9 - samples metadata]
